# Supplementary material for: High Glucose Predisposes Gene Expression and ERK Phosphorylation to Apoptosis and Impaired Glucose-Stimulated Insulin Secretion via the Cytoskeleton
Source: PLoS One. 2012 Sep 14;7(9):e44988. doi: 10.1371/journal.pone.0044988 (PMC3443235; doi:10.1371/journal.pone.0044988)
Supplement: Table S2 — List of genes upregulated by >2.0 fold in ERoSHKHG (XLS) [file pone.0044988.s004.xls]

## Sheet: reference0614
TargetID	Probe	Signal_X	Signal_Y	x/y	DetectionPval_X	DetectionPval_Y	UNIGENE_ID	ENTREZ_GENE_ID	SYMBOL	PROBE_ID	DEFINITION
0610010K06RIK	1500400	26.3	5.1	5.15686	0.0464	0.2794			0610010K06Rik	ILMN_2637698
1110059P08RIK	5910193	43	19.8	2.17172	0.0063	0.0789			1110059P08Rik	ILMN_2679823
1600012H06RIK	4830291	32.3	13.3	2.42857	0.0263	0.1353		67912	1600012H06Rik	ILMN_2718861	Mus musculus RIKEN cDNA 1600012H06 gene (1600012H06Rik), mRNA.
1700127F16RIK	1570370	27.8	4.1	6.78049	0.0451	0.3008			1700127F16Rik	ILMN_1229131
2210012G02RIK	3360544	30.5	9.2	3.31522	0.0338	0.1855			2210012G02Rik	ILMN_2615110
2210403B10RIK	1660152	67	32.1	2.08723	0	0.0213			2210403B10Rik	ILMN_2719702
2310016C08RIK	4290152	27.9	13.5	2.06667	0.0451	0.1291		69573	2310016C08Rik	ILMN_2926198	Mus musculus RIKEN cDNA 2310016C08 gene (2310016C08Rik), mRNA.
2310021P13RIK	5220523	34.6	16.5	2.09697	0.0226	0.0977			2310021P13Rik	ILMN_1217926
2510048K03RIK	1980128	29	14.1	2.05674	0.0401	0.1228		72461	2510048K03Rik	ILMN_2639155	Mus musculus prolylcarboxypeptidase (angiotensinase C) (Prcp), mRNA.
2600016J21RIK	5690390	27.3	5.8	4.7069	0.0464	0.2581			2600016J21Rik	ILMN_2590200
2610042L04RIK	450369	31.4	13	2.41538	0.0313	0.1429		545015	2610042L04Rik	ILMN_3136593	Mus musculus RIKEN cDNA 2610042L04 gene (2610042L04Rik), mRNA.
2610207I05RIK	2600079	38	18.3	2.0765	0.0138	0.0852		233789	2610207I05Rik	ILMN_2930057	Mus musculus RIKEN cDNA 2610207I05 gene (2610207I05Rik), mRNA.
4430402I18RIK	20437	47.7	21.1	2.26066	0.0038	0.0764			4430402I18Rik	ILMN_2719487
4631403P03RIK	4180152	80.6	38.3	2.10444	0	0.0125		225392	4631403P03Rik	ILMN_2671794	Mus musculus RELT-like 2 (Rell2), mRNA.
4933404M02RIK	780653	35.3	15.8	2.23418	0.0213	0.1078			4933404M02Rik	ILMN_1249756
4933424B01RIK	7210288	28	8.4	3.33333	0.0439	0.188		71177	4933424B01Rik	ILMN_1252267	Mus musculus RIKEN cDNA 4933424B01 gene (4933424B01Rik), mRNA.
5430407P10RIK	3930008	27.8	4.3	6.46512	0.0451	0.2882		227545	5430407P10Rik	ILMN_2872011	Mus musculus RIKEN cDNA 5430407P10 gene (5430407P10Rik), mRNA.
5630401D24RIK	5960706	32.1	10.7	3	0.0301	0.1729		71449	5630401D24Rik	ILMN_2993782	Mus musculus RIKEN cDNA 5630401D24 gene (5630401D24Rik), mRNA.
6330505F04RIK	4900376	25.5	9.3	2.74194	0.0489	0.1767		236790	6330505F04Rik	ILMN_2692041	Mus musculus DEAD/H (Asp-Glu-Ala-Asp/His) box polypeptide 26B (Ddx26b), mRNA.
6530405K19	6220739	25.6	12.4	2.06452	0.0489	0.1441			6530405K19	ILMN_1223501
8030462N17RIK	4560750	46.8	10.5	4.45714	0.0038	0.1679		212163	8030462N17Rik	ILMN_2776187	Mus musculus RIKEN cDNA 8030462N17 gene (8030462N17Rik), mRNA.
9130217G22RIK	5390110	30.3	9.6	3.15625	0.0351	0.1917			9130217G22Rik	ILMN_2716968
9530077C05RIK	3360131	42.2	14.4	2.93056	0.0088	0.1278		68283	9530077C05Rik	ILMN_2833152	Mus musculus RIKEN cDNA 9530077C05 gene (9530077C05Rik), mRNA.
A030007L22	2650075	26.6	9.3	2.86022	0.0464	0.198		328264	A030007L22	ILMN_2741780	Mus musculus predicted gene, EG328264 (EG328264), mRNA.
A830006F12RIK	1570064	33.5	15.2	2.20395	0.0238	0.1078		320460	A830006F12Rik	ILMN_2778438	Mus musculus RIKEN cDNA A830006F12 gene (A830006F12Rik), mRNA.
A930010I20RIK	630327	60.7	18.9	3.21164	0.0013	0.0852			A930010I20Rik	ILMN_2620799
AA407659	610356	47.5	20.8	2.28365	0.0038	0.0764		106840	AA407659	ILMN_2876015	Mus musculus expressed sequence AA407659 (AA407659), mRNA.
AA407930	1400170	27	5.4	5	0.0464	0.2794		100494	AA407930	ILMN_1230489	Mus musculus zinc finger, AN1-type domain 2A (Zfand2a), mRNA.
AA691260	1300762	29.3	5.7	5.14035	0.0401	0.2581			AA691260	ILMN_2606136
ACBD4	3180754	28.4	11.7	2.42735	0.0426	0.1604			Acbd4	ILMN_2689540
ACTN2	1050678	312.3	144.9	2.15528	0	0		11472	Actn2	ILMN_2797061	Mus musculus actinin alpha 2 (Actn2), mRNA.
ADAM24	4590403	29.5	13.3	2.21805	0.0401	0.1441		13526	Adam24	ILMN_1218770	Mus musculus a disintegrin and metallopeptidase domain 24 (testase 1) (Adam24), mRNA.
ADAM8	7200037	56.5	24.2	2.33471	0.0013	0.0614			Adam8	ILMN_1224005
ADAMTS17	2230332	38	14.7	2.58503	0.0138	0.1115		233332	Adamts17	ILMN_2881801	Mus musculus ADAM metallopeptidase with thrombospondin type 1 motif, 17 (Adamts17), mRNA.
ADPRHL1	4250349	63.8	30.6	2.08497	0.0013	0.0276		234072	Adprhl1	ILMN_1247158	Mus musculus ADP-ribosylhydrolase like 1 (Adprhl1), mRNA.
AGER	70674	26.3	9.5	2.76842	0.0464	0.1679			Ager	ILMN_1239451
AI597468	6760671	29.5	5.7	5.17544	0.0401	0.2494		103266	AI597468	ILMN_3160449	Mus musculus expressed sequence AI597468 (AI597468), mRNA.
ALOXE3	830553	31.2	15.2	2.05263	0.0313	0.1115		23801	Aloxe3	ILMN_1248005	Mus musculus arachidonate lipoxygenase 3 (Aloxe3), mRNA.
ALX3	4010521	25.8	1.1	23.4545	0.0476	0.4123		11694	Alx3	ILMN_3128478	Mus musculus aristaless 3 (Alx3), mRNA.
AMPH	5690563	35.1	15.8	2.22152	0.0213	0.104		218038	Amph	ILMN_2842843	Mus musculus amphiphysin (Amph), mRNA.
ANG1	5360537	130.4	25.3	5.15415	0	0.0514		11727	Ang1	ILMN_2875251	Mus musculus angiogenin, ribonuclease, RNase A family, 5 (Ang), mRNA.
AP1G2	1690544	31	12.9	2.4031	0.0326	0.1404		11766	Ap1g2	ILMN_1246903	Mus musculus adaptor protein complex AP-1, gamma 2 subunit (Ap1g2), mRNA.
AQP5	610255	36.1	16.8	2.14881	0.0175	0.1015		11830	Aqp5	ILMN_1259982	Mus musculus aquaporin 5 (Aqp5), mRNA.
AQP8	2470717	60.1	25.3	2.37549	0.0013	0.0526		11833	Aqp8	ILMN_2756379	Mus musculus aquaporin 8 (Aqp8), mRNA.
ARFL4	4260300	27.3	13.3	2.05263	0.0464	0.1441		66182	Arfl4	ILMN_2622354	Mus musculus ADP-ribosylation factor 4-like (Arfl4), mRNA.
ARID1A	360379	28.5	11.8	2.41525	0.0426	0.1516		93760	Arid1a	ILMN_3128260	Mus musculus AT rich interactive domain 1A (Swi1 like) (Arid1a), mRNA.
ARRB1	2600242	29.8	13	2.29231	0.0401	0.1366			Arrb1	ILMN_2698985
ARTN	240608	29.5	11.3	2.61062	0.0401	0.1679		11876	Artn	ILMN_2941280	Mus musculus artemin (Artn), mRNA.
ATF3	1090438	28.8	0.2	144	0.0426	0.4135		11910	Atf3	ILMN_2619408	Mus musculus activating transcription factor 3 (Atf3), mRNA.
AV006891	610221	60.4	20.5	2.94634	0.0013	0.0789		65964	AV006891	ILMN_1217939	Mus musculus RIKEN cDNA B230120H23 gene (B230120H23Rik), transcript variant 1, mRNA.
AVPR1A	2630195	27	8.8	3.06818	0.0464	0.1967		54140	Avpr1a	ILMN_1242999	Mus musculus arginine vasopressin receptor 1A (Avpr1a), mRNA.
B430306N03RIK	2630433	25.6	11.5	2.22609	0.0489	0.1554		320148	B430306N03Rik	ILMN_2733567	Mus musculus RIKEN cDNA B430306N03 gene (B430306N03Rik), mRNA.
BC026782	2070349	28.5	9.3	3.06452	0.0426	0.1905		545366	BC026782	ILMN_3041654	Mus musculus cDNA sequence BC026782 (BC026782), mRNA.
BC055324	4540672	26.2	9.7	2.70103	0.0464	0.193		381306	BC055324	ILMN_2934549	Mus musculus cDNA sequence BC055324 (BC055324), mRNA.
BC057371	2680133	37.2	8.8	4.22727	0.015	0.2105		194237	BC057371	ILMN_2879195	Mus musculus cDNA sequence BC057371 (BC057371), mRNA.
BC057371	5090653	66.7	31.1	2.14469	0	0.0213		194237	BC057371	ILMN_2879196	Mus musculus cDNA sequence BC057371 (BC057371), mRNA.
BCL9	5390603	36.8	16	2.3	0.015	0.099		77578	Bcl9	ILMN_2808751	Mus musculus B-cell CLL/lymphoma 9 (Bcl9), mRNA.
BMP5	6940519	26.8	12.1	2.21488	0.0464	0.1454			Bmp5	ILMN_2682493
BRCA2	5570356	34.6	14.2	2.43662	0.0226	0.1178		12190	Brca2	ILMN_3109564	Mus musculus breast cancer 2 (Brca2), transcript variant 1, mRNA.
BTG1	6480703	46.1	16.2	2.84568	0.0038	0.109		12226	Btg1	ILMN_2866185	Mus musculus B-cell translocation gene 1, anti-proliferative (Btg1), mRNA.
CAMK2D	4060477	26.7	12.2	2.18852	0.0464	0.1566		108058	Camk2d	ILMN_3119478	Mus musculus calcium/calmodulin-dependent protein kinase II, delta (Camk2d), transcript variant 2, mRNA.
CART	4050706	313.4	128.6	2.43701	0	0			Cart	ILMN_3123063
CCNG1	1410204	361.9	144.1	2.51145	0	0			Ccng1	ILMN_2710229
CCNG1	3830136	330.5	135.8	2.43373	0	0			Ccng1	ILMN_2702233
CD97	2810632	26.7	12.5	2.136	0.0464	0.1366		26364	Cd97	ILMN_2694175	Mus musculus CD97 antigen (Cd97), mRNA.
CDKN1A	7040491	35.7	6.8	5.25	0.0188	0.2155		12575	Cdkn1a	ILMN_2846775	Mus musculus cyclin-dependent kinase inhibitor 1A (P21) (Cdkn1a), mRNA.
CDON	2570204	29.2	11.6	2.51724	0.0401	0.1604		57810	Cdon	ILMN_2727643	Mus musculus cell adhesion molecule-related/down-regulated by oncogenes (Cdon), mRNA.
CEP2	5090452	76.8	37.3	2.05898	0	0.0125			Cep2	ILMN_1213506
CERK	1190377	26.9	12.8	2.10156	0.0464	0.1441			Cerk	ILMN_2749958
CITED1	3990292	28.9	14.1	2.04965	0.0401	0.1203		12705	Cited1	ILMN_1213474	Mus musculus Cbp/p300-interacting transactivator with Glu/Asp-rich carboxy-terminal domain 1 (Cited1), mRNA.
CKMT2	430427	64.2	27.1	2.369	0.0013	0.0476		76722	Ckmt2	ILMN_2817864	Mus musculus creatine kinase, mitochondrial 2 (Ckmt2), mRNA.
CPEB1	6480360	29.7	11.9	2.4958	0.0401	0.1441		12877	Cpeb1	ILMN_1230062	Mus musculus cytoplasmic polyadenylation element binding protein 1 (Cpeb1), mRNA.
CPEB4	2450274	88.8	36	2.46667	0	0.015		67579	Cpeb4	ILMN_2807803	Mus musculus cytoplasmic polyadenylation element binding protein 4 (Cpeb4), mRNA.
CPSF4	6770397	70.1	34.7	2.02017	0	0.0188		54188	Cpsf4	ILMN_2722778	Mus musculus cleavage and polyadenylation specific factor 4 (Cpsf4), mRNA.
CREG2	6330307	25.5	6	4.25	0.0489	0.2343			Creg2	ILMN_2731854
CSPG5	7610176	143.5	59.2	2.42399	0	0		29873	Cspg5	ILMN_2732634	Mus musculus chondroitin sulfate proteoglycan 5 (Cspg5), mRNA.
CTNS	2680561	26.7	8	3.3375	0.0464	0.2155		83429	Ctns	ILMN_2653284	Mus musculus cystinosis, nephropathic (Ctns), mRNA.
CTRB1	4560414	66.1	28.4	2.32746	0	0.0414		66473	Ctrb1	ILMN_2919377	Mus musculus chymotrypsinogen B1 (Ctrb1), mRNA.
CYLN2	2970739	26.2	12.3	2.13008	0.0464	0.1479			Cyln2	ILMN_2698400
D130060C09RIK	4880598	38.7	15.2	2.54605	0.01	0.1103		319996	D130060C09Rik	ILMN_1260199	Mus musculus cancer susceptibility candidate 4 (Casc4), transcript variant 1, mRNA.
D930005D10RIK	1780315	30.2	14	2.15714	0.0351	0.1278			D930005D10Rik	ILMN_2717228
DAPK2	6180427	206.7	93	2.22258	0	0		13143	Dapk2	ILMN_2977558	Mus musculus death-associated kinase 2 (Dapk2), mRNA.
DPPA5	7150711	27.1	13.1	2.0687	0.0464	0.1366		434423	Dppa5	ILMN_3090545	Mus musculus developmental pluripotency associated 5 (Dppa5), mRNA.
DUSP4	3400259	38.2	17.6	2.17045	0.0125	0.0877			Dusp4	ILMN_2608995
EFNB2	4050670	26.2	11.7	2.23932	0.0464	0.1516		13642	Efnb2	ILMN_2716212	Mus musculus ephrin B2 (Efnb2), mRNA.
EPB7.2	6330541	27.8	2.6	10.6923	0.0439	0.3208			Epb7.2	ILMN_2641032
EPHB3	2120068	45.8	22.3	2.05381	0.0038	0.0664		13845	Ephb3	ILMN_1213216	Mus musculus Eph receptor B3 (Ephb3), mRNA.
EPHX1	4280402	3011.7	1395.1	2.15877	0	0		13849	Ephx1	ILMN_2664224	Mus musculus epoxide hydrolase 1, microsomal (Ephx1), mRNA.
EPRS	1300202	28	6.5	4.30769	0.0439	0.2431		107508	Eprs	ILMN_3148398	Mus musculus glutamyl-prolyl-tRNA synthetase (Eprs), mRNA. XM_899642 XM_899647 XM_899651 XM_899655 XM_899659 XM_899665 XM_916645
F730014I05RIK	6510086	43.8	16.8	2.60714	0.0063	0.0977		228866	F730014I05Rik	ILMN_2626864	Mus musculus RIKEN cDNA F730014I05 gene (F730014I05Rik), mRNA.
FABP3	1170468	4376.2	2110.4	2.07364	0	0		14077	Fabp3	ILMN_2887630	Mus musculus fatty acid binding protein 3, muscle and heart (Fabp3), mRNA.
FBXW7	4060725	35.4	8.7	4.06897	0.0201	0.193			Fbxw7	ILMN_2676431
FMR2	4890520	35.4	16.9	2.09467	0.0213	0.1065		14266	Fmr2	ILMN_1259438	Mus musculus AF4/FMR2 family, member 2 (Aff2), mRNA.
FRRS1	6270112	40.3	15.5	2.6	0.01	0.1028		20321	Frrs1	ILMN_3098120	Mus musculus ferric-chelate reductase 1 (Frrs1), mRNA.
GBA2	4060564	58.1	26	2.23462	0.0013	0.0439		230101	Gba2	ILMN_2900042	Mus musculus glucosidase beta 2 (Gba2), mRNA.
GCDH	4540273	32.8	15.9	2.06289	0.0251	0.0977		270076	Gcdh	ILMN_3136542	Mus musculus glutaryl-Coenzyme A dehydrogenase (Gcdh), transcript variant 2, mRNA.
GDF15	650524	363.7	99.1	3.67003	0	0		23886	Gdf15	ILMN_2735350	Mus musculus growth differentiation factor 15 (Gdf15), mRNA.
GNAS	1090132	3977.6	1826.8	2.17736	0	0			Gnas	ILMN_2638324
GPR156	2340600	181.6	74.2	2.44744	0	0		239845	Gpr156	ILMN_1220124	Mus musculus G protein-coupled receptor 156 (Gpr156), mRNA.
GZMN	6060128	27	10.7	2.52336	0.0464	0.1704		245839	Gzmn	ILMN_1229426	Mus musculus granzyme N (Gzmn), mRNA.
HIST1H2AG	70546	28.1	12.7	2.2126	0.0439	0.1416		319167	Hist1h2ag	ILMN_2981801	Mus musculus histone cluster 1, H2ag (Hist1h2ag), mRNA.
HIST1H4D	1410368	41.7	18.9	2.20635	0.01	0.0852		319156	Hist1h4d	ILMN_1251885	Mus musculus histone cluster 1, H4d (Hist1h4d), mRNA.
HOXD11	6200669	29.3	10.9	2.68807	0.0401	0.1679		15431	Hoxd11	ILMN_1231215	Mus musculus homeo box D11 (Hoxd11), mRNA.
IFITM2	840349	255.3	46.4	5.50216	0	0.0038		80876	Ifitm2	ILMN_1232667	Mus musculus interferon induced transmembrane protein 2 (Ifitm2), mRNA.
IGSF6	5670382	27.1	5.9	4.59322	0.0464	0.2519		80719	Igsf6	ILMN_2715673	Mus musculus immunoglobulin superfamily, member 6 (Igsf6), mRNA.
INPP4A	2690563	26.1	5	5.22	0.0464	0.2782			Inpp4a	ILMN_2752808
INSIG1	4040240	39.6	15.5	2.55484	0.01	0.1078		231070	Insig1	ILMN_2620965	Mus musculus insulin induced gene 1 (Insig1), mRNA.
IRF3	4250291	36.9	10.1	3.65347	0.015	0.183			Irf3	ILMN_1224505
KCNA1	520593	31.9	12.7	2.51181	0.0288	0.1378			Kcna1	ILMN_1237059
KCNS1	3310646	29.9	11.2	2.66964	0.0388	0.1566			Kcns1	ILMN_2715619
KIFAP3	1260719	26.1	7	3.72857	0.0464	0.2419		16579	Kifap3	ILMN_1222022	Mus musculus kinesin-associated protein 3 (Kifap3), mRNA.
KRT7	7330477	31.3	14.6	2.14384	0.0313	0.1241		110310	Krt7	ILMN_2961152	Mus musculus keratin 7 (Krt7), mRNA.
LASS2	4200327	39.9	18.8	2.12234	0.01	0.0865		76893	Lass2	ILMN_2893993	Mus musculus longevity assurance homolog 2 (S. cerevisiae) (Lass2), mRNA.
LGALS8	6560326	44.5	18.8	2.36702	0.005	0.0865		56048	Lgals8	ILMN_1221288	Mus musculus lectin, galactose binding, soluble 8 (Lgals8), mRNA.
LIMK2	3060681	26	7.3	3.56164	0.0464	0.218			Limk2	ILMN_2636169
LIN28	6290445	25.8	11.3	2.28319	0.0476	0.1604		83557	Lin28	ILMN_1220027	Mus musculus lin-28 homolog (C. elegans) (Lin28), mRNA.
LOC380712	1410050	33.7	16.5	2.04242	0.0226	0.0977			LOC380712	ILMN_1249828
LRSAM1	1110221	27.9	13.7	2.0365	0.0451	0.1366		227738	Lrsam1	ILMN_2708177	Mus musculus leucine rich repeat and sterile alpha motif containing 1 (Lrsam1), mRNA.
MATK	3440397	571.5	239.6	2.38523	0	0		17179	Matk	ILMN_2811421	Mus musculus megakaryocyte-associated tyrosine kinase (Matk), mRNA.
MCPT4	1820367	34.7	13.1	2.64885	0.0226	0.1303			Mcpt4	ILMN_1240746
MFGE8	2120286	30.3	6.5	4.66154	0.0363	0.2544			Mfge8	ILMN_2771034
MFN2	5670241	53.1	22.5	2.36	0.0025	0.0664			Mfn2	ILMN_1259831
MRPL55	4230398	35.6	10.2	3.4902	0.0188	0.1742		67212	Mrpl55	ILMN_2590185	Mus musculus mitochondrial ribosomal protein L55 (Mrpl55), mRNA.
MRPS31	1410278	27.4	11.9	2.30252	0.0464	0.1491		57312	Mrps31	ILMN_2736094	Mus musculus mitochondrial ribosomal protein S31 (Mrps31), mRNA.
MUG1	5870010	111.2	16.9	6.57988	0	0.104		17836	Mug1	ILMN_2774563	Mus musculus murinoglobulin 1 (Mug1), mRNA. XM_981606
MUG2	4490278	127.6	25.6	4.98437	0	0.0526		17837	Mug2	ILMN_2793806	Mus musculus murinoglobulin 2 (Mug2), mRNA.
MUSK	2370273	39.6	19.6	2.02041	0.01	0.0802			Musk	ILMN_1259616
MYLIP	1470184	33.5	13.5	2.48148	0.0238	0.1353			Mylip	ILMN_2590339
NDRG4	3140681	48.3	21.4	2.25701	0.0038	0.0739			Ndrg4	ILMN_2751854
NINJ2	4590692	30.6	12	2.55	0.0338	0.1529			Ninj2	ILMN_2626283
NT5C1B	4880754	30.6	15	2.04	0.0338	0.1153		70881	Nt5c1b	ILMN_2669801	Mus musculus 5'-nucleotidase, cytosolic IB (Nt5c1b), mRNA.
OLFR1331	4860204	32.2	15.8	2.03797	0.0276	0.1103		258159	Olfr1331	ILMN_2966586	Mus musculus olfactory receptor 1331 (Olfr1331), mRNA.
OLFR281	630601	25.5	8.8	2.89773	0.0476	0.213			Olfr281	ILMN_1255489
OLFR982	70279	44.9	21.7	2.06912	0.005	0.0714		258853	Olfr982	ILMN_2698350	Mus musculus olfactory receptor 982 (Olfr982), mRNA.
P2RXL1	6840538	25.7	11	2.33636	0.0476	0.1729		18440	P2rxl1	ILMN_2706410	Mus musculus purinergic receptor P2X-like 1, orphan receptor (P2rxl1), mRNA.
PDZRN3	5310639	76.7	30	2.55667	0	0.0288		55983	Pdzrn3	ILMN_2648937	Mus musculus PDZ domain containing RING finger 3 (Pdzrn3), mRNA.
PEX3	1340632	45.6	17.7	2.57627	0.0038	0.089			Pex3	ILMN_2738242
PHLDA2	6290014	109.1	49.5	2.20404	0	0.0038			Phlda2	ILMN_2425029
PLDN	6660725	37.1	12.6	2.94444	0.015	0.1441			Pldn	ILMN_1243525
PLEC1	6330270	31	11.7	2.64957	0.0313	0.1516			Plec1	ILMN_1213678
PNPO	2000593	27.6	10.3	2.67961	0.0451	0.1704		103711	Pnpo	ILMN_2855792	Mus musculus pyridoxine 5'-phosphate oxidase (Pnpo), mRNA.
POLL	4260358	36.8	11.6	3.17241	0.015	0.1441			Poll	ILMN_2651209
POLR3G	2320598	30.1	7.7	3.90909	0.0363	0.2143		67486	Polr3g	ILMN_3074058	Mus musculus polymerase (RNA) III (DNA directed) polypeptide G (Polr3g), mRNA.
PPARGC1A	5550025	94	18.7	5.02674	0	0.0865		19017	Ppargc1a	ILMN_2710139	Mus musculus peroxisome proliferative activated receptor, gamma, coactivator 1 alpha (Ppargc1a), mRNA.
PPFIBP1	160577	64.5	28.3	2.27915	0.0013	0.0414		67533	Ppfibp1	ILMN_3150724	Mus musculus PTPRF interacting protein, binding protein 1 (liprin beta 1) (Ppfibp1), mRNA.
PPP1R8	6420470	26.7	7.1	3.76056	0.0464	0.218		100336	Ppp1r8	ILMN_2760840	Mus musculus protein phosphatase 1, regulatory (inhibitor) subunit 8 (Ppp1r8), mRNA.
PPP3CA	4180307	35.7	13.2	2.70455	0.0188	0.1366			Ppp3ca	ILMN_1227899
PRKG1	1450519	39	17.4	2.24138	0.01	0.0865			Prkg1	ILMN_2693295
PROK2	2710309	108.4	39.9	2.71679	0	0.0125		50501	Prok2	ILMN_3147259	Mus musculus prokineticin 2 (Prok2), transcript variant 1, mRNA.
PSMB10	5870398	26.6	11.5	2.31304	0.0464	0.1566		19171	Psmb10	ILMN_2757870	Mus musculus proteasome (prosome, macropain) subunit, beta type 10 (Psmb10), mRNA.
PSMB10	6350343	25.8	8.7	2.96552	0.0464	0.1767		19171	Psmb10	ILMN_2914843	Mus musculus proteasome (prosome, macropain) subunit, beta type 10 (Psmb10), mRNA.
PSMD11	4060608	32.1	12.7	2.52756	0.0301	0.1404		69077	Psmd11	ILMN_2888116	Mus musculus proteasome (prosome, macropain) 26S subunit, non-ATPase, 11 (Psmd11), mRNA.
PTGS1	6620445	45.5	12.7	3.58268	0.0038	0.1353			Ptgs1	ILMN_1224866
RAPSN	3370482	28.8	11.5	2.50435	0.0426	0.1566		19400	Rapsn	ILMN_2723095	Mus musculus receptor-associated protein of the synapse (Rapsn), mRNA.
RASA1	6900563	33.2	12.2	2.72131	0.0238	0.1441			Rasa1	ILMN_1237573
RBPSUH	4390056	26.9	13.1	2.05344	0.0464	0.1353			Rbpsuh	ILMN_2588315
RCE1	4290445	30.3	12.7	2.38583	0.0351	0.1378		19671	Rce1	ILMN_1235234	Mus musculus RCE1 homolog, prenyl protein peptidase (S. cerevisiae) (Rce1), mRNA.
RECC1	3940577	27	13.5	2	0.0464	0.1366		19687	Recc1	ILMN_1240620	Mus musculus replication factor C (activator 1) 1 (Rfc1), mRNA.
REPRIMO	6040064	105.3	39.3	2.67939	0	0.0125		67874	Reprimo	ILMN_2643212	Mus musculus reprimo, TP53 dependent G2 arrest mediator candidate (Rprm), mRNA.
RFX1	5720424	47.1	21.9	2.15068	0.0038	0.0739		19724	Rfx1	ILMN_2708347	Mus musculus regulatory factor X, 1 (influences HLA class II expression) (Rfx1), mRNA.
RFXAP	150139	27.7	13.7	2.0219	0.0451	0.1291			Rfxap	ILMN_2644992
RIOK3	770338	31.1	10.8	2.87963	0.0338	0.1679			Riok3	ILMN_2763548
RPAP1	4390066	27.6	2.1	13.1429	0.0451	0.3722		68925	Rpap1	ILMN_2952049	Mus musculus RNA polymerase II associated protein 1 (Rpap1), mRNA.
SERPINA3K	2810364	25.7	4.1	6.26829	0.0476	0.3033		20714	Serpina3k	ILMN_2970494	Mus musculus serine (or cysteine) peptidase inhibitor, clade A, member 3K (Serpina3k), mRNA.
SESN1	2970025	56.4	27.3	2.06593	0.0013	0.0414		140742	Sesn1	ILMN_3059476	Mus musculus sestrin 1 (Sesn1), mRNA.
SLC4A1	1230435	27.9	8.3	3.36145	0.0451	0.2043		20533	Slc4a1	ILMN_1227675	Mus musculus solute carrier family 4 (anion exchanger), member 1 (Slc4a1), mRNA.
SRC	3120709	28.3	11.7	2.4188	0.0426	0.1541			Src	ILMN_2677529
STAU1	4490204	28.1	13.1	2.14504	0.0439	0.1353			Stau1	ILMN_2668197
SULF1	4290142	28.8	14.2	2.02817	0.0426	0.1278			Sulf1	ILMN_1222489
SYT7	6940360	25.9	9.2	2.81522	0.0464	0.1842			Syt7	ILMN_2662581
TIMP1	160332	47.8	22.8	2.09649	0.0038	0.0639		21857	Timp1	ILMN_3103896	Mus musculus tissue inhibitor of metalloproteinase 1 (Timp1), transcript variant 2, mRNA.
TMEM102	3930731	94.1	45.8	2.05459	0	0.0075		380705	Tmem102	ILMN_2919882	Mus musculus transmembrane protein 102 (Tmem102), mRNA.
TMEM54	2690035	25.7	7.5	3.42667	0.0476	0.2143		66260	Tmem54	ILMN_2919393	Mus musculus transmembrane protein 54 (Tmem54), mRNA.
TNFRSF1A	7160059	43.3	13.7	3.16058	0.0063	0.1303		21937	Tnfrsf1a	ILMN_1241228	Mus musculus tumor necrosis factor receptor superfamily, member 1a (Tnfrsf1a), mRNA.
TNIP2	3290386	34.2	2.7	12.6667	0.0226	0.3421		231130	Tnip2	ILMN_2874489	Mus musculus TNFAIP3 interacting protein 2 (Tnip2), mRNA.
TNR	6770670	29.5	12.8	2.30469	0.0401	0.1366			Tnr	ILMN_1252176
TOP1MT	4760220	30.4	13.7	2.21898	0.0338	0.1228		72960	Top1mt	ILMN_3024238	Mus musculus DNA topoisomerase 1, mitochondrial (Top1mt), mRNA.
TPM2	6370241	129.4	47.7	2.71279	0	0.0038		22004	Tpm2	ILMN_2487170	Mus musculus tropomyosin 2, beta (Tpm2), mRNA.
TXK	7150561	32.3	13.5	2.39259	0.0276	0.1303			Txk	ILMN_2459924
UCHL3	6450039	26	11.3	2.30088	0.0464	0.1554		50933	Uchl3	ILMN_2970879	Mus musculus ubiquitin carboxyl-terminal esterase L3 (ubiquitin thiolesterase) (Uchl3), mRNA.
UGT1A6A	3800446	35.1	5.9	5.94915	0.0226	0.2632		94284	Ugt1a6a	ILMN_1212835	Mus musculus UDP glucuronosyltransferase 1 family, polypeptide A6A (Ugt1a6a), mRNA.
UGT2B36	840431	40.9	11.2	3.65179	0.01	0.1554		231396	Ugt2b36	ILMN_2955818	Mus musculus UDP glucuronosyltransferase 2 family, polypeptide B36 (Ugt2b36), mRNA.
WDR45L	130402	27.7	11.9	2.32773	0.0451	0.1654		66840	Wdr45l	ILMN_1251642	Mus musculus Wdr45 like (Wdr45l), mRNA.
WNT5A	7400706	70.3	21.9	3.21005	0	0.0752		22418	Wnt5a	ILMN_2472917	Mus musculus wingless-related MMTV integration site 5A (Wnt5a), mRNA.
ZDHHC12	4180348	38.7	9.3	4.16129	0.01	0.1942		66220	Zdhhc12	ILMN_3148355	Mus musculus zinc finger, DHHC domain containing 12 (Zdhhc12), transcript variant 2, mRNA.

## Sheet: down 2 mg glu vs 6 mg glu 1106
TargetID	Probe	Signal_X	Signal_Y	x/y	DetectionPval_X	DetectionPval_Y	UNIGENE_ID	ENTREZ_GENE_ID	SYMBOL	PROBE_ID	DEFINITION
0610010K06RIK	1500400	27	5.3	5.09434	0.0464	0.2794			0610010K06Rik	ILMN_2637698
1110059P08RIK	5910193	44.1	20.3	2.17241	0.0063	0.0789			1110059P08Rik	ILMN_2679823
1600012H06RIK	4830291	33.1	13.7	2.41606	0.0263	0.1353		67912	1600012H06Rik	ILMN_2718861	Mus musculus RIKEN cDNA 1600012H06 gene (1600012H06Rik), mRNA.
1700127F16RIK	1570370	28.5	4.2	6.78571	0.0451	0.3008			1700127F16Rik	ILMN_1229131
2210012G02RIK	3360544	31.2	9.4	3.31915	0.0338	0.1855			2210012G02Rik	ILMN_2615110
2210403B10RIK	1660152	68.7	32.9	2.08815	0	0.0213			2210403B10Rik	ILMN_2719702
2310016C08RIK	4290152	28.6	13.8	2.07246	0.0451	0.1291		69573	2310016C08Rik	ILMN_2926198	Mus musculus RIKEN cDNA 2310016C08 gene (2310016C08Rik), mRNA.
2310021P13RIK	5220523	35.5	16.9	2.10059	0.0226	0.0977			2310021P13Rik	ILMN_1217926
2510048K03RIK	1980128	29.7	14.4	2.0625	0.0401	0.1228		72461	2510048K03Rik	ILMN_2639155	Mus musculus prolylcarboxypeptidase (angiotensinase C) (Prcp), mRNA.
2600016J21RIK	5690390	28	6	4.66667	0.0464	0.2581			2600016J21Rik	ILMN_2590200
2610042L04RIK	450369	32.2	13.3	2.42105	0.0313	0.1429		545015	2610042L04Rik	ILMN_3136593	Mus musculus RIKEN cDNA 2610042L04 gene (2610042L04Rik), mRNA.
2610207I05RIK	2600079	39	18.7	2.08556	0.0138	0.0852		233789	2610207I05Rik	ILMN_2930057	Mus musculus RIKEN cDNA 2610207I05 gene (2610207I05Rik), mRNA.
4430402I18RIK	20437	48.9	21.7	2.25346	0.0038	0.0764			4430402I18Rik	ILMN_2719487
4631403P03RIK	4180152	82.6	39.3	2.10178	0	0.0125		225392	4631403P03Rik	ILMN_2671794	Mus musculus RELT-like 2 (Rell2), mRNA.
4933404M02RIK	780653	36.2	16.2	2.23457	0.0213	0.1078			4933404M02Rik	ILMN_1249756
4933424B01RIK	7210288	28.8	8.6	3.34884	0.0439	0.188		71177	4933424B01Rik	ILMN_1252267	Mus musculus RIKEN cDNA 4933424B01 gene (4933424B01Rik), mRNA.
5430407P10RIK	3930008	28.5	4.4	6.47727	0.0451	0.2882		227545	5430407P10Rik	ILMN_2872011	Mus musculus RIKEN cDNA 5430407P10 gene (5430407P10Rik), mRNA.
5630401D24RIK	5960706	32.9	11	2.99091	0.0301	0.1729		71449	5630401D24Rik	ILMN_2993782	Mus musculus RIKEN cDNA 5630401D24 gene (5630401D24Rik), mRNA.
6330505F04RIK	4900376	26.1	9.6	2.71875	0.0489	0.1767		236790	6330505F04Rik	ILMN_2692041	Mus musculus DEAD/H (Asp-Glu-Ala-Asp/His) box polypeptide 26B (Ddx26b), mRNA.
6530405K19	6220739	26.3	12.7	2.07087	0.0489	0.1441			6530405K19	ILMN_1223501
8030462N17RIK	4560750	48	10.7	4.48598	0.0038	0.1679		212163	8030462N17Rik	ILMN_2776187	Mus musculus RIKEN cDNA 8030462N17 gene (8030462N17Rik), mRNA.
9130217G22RIK	5390110	31.1	9.8	3.17347	0.0351	0.1917			9130217G22Rik	ILMN_2716968
9530077C05RIK	3360131	43.2	14.7	2.93878	0.0088	0.1278		68283	9530077C05Rik	ILMN_2833152	Mus musculus RIKEN cDNA 9530077C05 gene (9530077C05Rik), mRNA.
A030007L22	2650075	27.2	9.5	2.86316	0.0464	0.198		328264	A030007L22	ILMN_2741780	Mus musculus predicted gene, EG328264 (EG328264), mRNA.
A830006F12RIK	1570064	34.4	15.6	2.20513	0.0238	0.1078		320460	A830006F12Rik	ILMN_2778438	Mus musculus RIKEN cDNA A830006F12 gene (A830006F12Rik), mRNA.
A930010I20RIK	630327	62.2	19.4	3.20619	0.0013	0.0852			A930010I20Rik	ILMN_2620799
AA407659	610356	48.6	21.3	2.28169	0.0038	0.0764		106840	AA407659	ILMN_2876015	Mus musculus expressed sequence AA407659 (AA407659), mRNA.
AA407930	1400170	27.6	5.5	5.01818	0.0464	0.2794		100494	AA407930	ILMN_1230489	Mus musculus zinc finger, AN1-type domain 2A (Zfand2a), mRNA.
AA691260	1300762	30.1	5.8	5.18966	0.0401	0.2581			AA691260	ILMN_2606136
ACBD4	3180754	29.1	12	2.425	0.0426	0.1604			Acbd4	ILMN_2689540
ACTN2	1050678	320.2	148.5	2.15623	0	0		11472	Actn2	ILMN_2797061	Mus musculus actinin alpha 2 (Actn2), mRNA.
ADAM24	4590403	30.2	13.6	2.22059	0.0401	0.1441		13526	Adam24	ILMN_1218770	Mus musculus a disintegrin and metallopeptidase domain 24 (testase 1) (Adam24), mRNA.
ADAM8	7200037	58	24.8	2.33871	0.0013	0.0614			Adam8	ILMN_1224005
ADAMTS17	2230332	39	15.1	2.58278	0.0138	0.1115		233332	Adamts17	ILMN_2881801	Mus musculus ADAM metallopeptidase with thrombospondin type 1 motif, 17 (Adamts17), mRNA.
ADPRHL1	4250349	65.4	31.4	2.0828	0.0013	0.0276		234072	Adprhl1	ILMN_1247158	Mus musculus ADP-ribosylhydrolase like 1 (Adprhl1), mRNA.
AGER	70674	27	9.8	2.7551	0.0464	0.1679			Ager	ILMN_1239451
AI597468	6760671	30.2	5.8	5.2069	0.0401	0.2494		103266	AI597468	ILMN_3160449	Mus musculus expressed sequence AI597468 (AI597468), mRNA.
ALOXE3	830553	32	15.5	2.06452	0.0313	0.1115		23801	Aloxe3	ILMN_1248005	Mus musculus arachidonate lipoxygenase 3 (Aloxe3), mRNA.
ALX3	4010521	26.5	1.2	22.0833	0.0476	0.4123		11694	Alx3	ILMN_3128478	Mus musculus aristaless 3 (Alx3), mRNA.
AMPH	5690563	35.9	16.2	2.21605	0.0213	0.104		218038	Amph	ILMN_2842843	Mus musculus amphiphysin (Amph), mRNA.
ANG1	5360537	133.7	26	5.14231	0	0.0514		11727	Ang1	ILMN_2875251	Mus musculus angiogenin, ribonuclease, RNase A family, 5 (Ang), mRNA.
AP1G2	1690544	31.8	13.3	2.39098	0.0326	0.1404		11766	Ap1g2	ILMN_1246903	Mus musculus adaptor protein complex AP-1, gamma 2 subunit (Ap1g2), mRNA.
AQP5	610255	37	17.2	2.15116	0.0175	0.1015		11830	Aqp5	ILMN_1259982	Mus musculus aquaporin 5 (Aqp5), mRNA.
AQP8	2470717	61.6	26	2.36923	0.0013	0.0526		11833	Aqp8	ILMN_2756379	Mus musculus aquaporin 8 (Aqp8), mRNA.
ARFL4	4260300	28	13.6	2.05882	0.0464	0.1441		66182	Arfl4	ILMN_2622354	Mus musculus ADP-ribosylation factor 4-like (Arfl4), mRNA.
ARID1A	360379	29.3	12.1	2.42149	0.0426	0.1516		93760	Arid1a	ILMN_3128260	Mus musculus AT rich interactive domain 1A (Swi1 like) (Arid1a), mRNA.
ARRB1	2600242	30.6	13.3	2.30075	0.0401	0.1366			Arrb1	ILMN_2698985
ARTN	240608	30.3	11.6	2.61207	0.0401	0.1679		11876	Artn	ILMN_2941280	Mus musculus artemin (Artn), mRNA.
ATF3	1090438	29.5	0.2	147.5	0.0426	0.4135		11910	Atf3	ILMN_2619408	Mus musculus activating transcription factor 3 (Atf3), mRNA.
AV006891	610221	62	21	2.95238	0.0013	0.0789		65964	AV006891	ILMN_1217939	Mus musculus RIKEN cDNA B230120H23 gene (B230120H23Rik), transcript variant 1, mRNA.
AVPR1A	2630195	27.7	9	3.07778	0.0464	0.1967		54140	Avpr1a	ILMN_1242999	Mus musculus arginine vasopressin receptor 1A (Avpr1a), mRNA.
B430306N03RIK	2630433	26.2	11.8	2.22034	0.0489	0.1554		320148	B430306N03Rik	ILMN_2733567	Mus musculus RIKEN cDNA B430306N03 gene (B430306N03Rik), mRNA.
BC026782	2070349	29.2	9.5	3.07368	0.0426	0.1905		545366	BC026782	ILMN_3041654	Mus musculus cDNA sequence BC026782 (BC026782), mRNA.
BC055324	4540672	26.9	9.9	2.71717	0.0464	0.193		381306	BC055324	ILMN_2934549	Mus musculus cDNA sequence BC055324 (BC055324), mRNA.
BC057371	5090653	68.3	31.9	2.14107	0	0.0213		194237	BC057371	ILMN_2879196	Mus musculus cDNA sequence BC057371 (BC057371), mRNA.
BC057371	2680133	38.1	9	4.23333	0.015	0.2105		194237	BC057371	ILMN_2879195	Mus musculus cDNA sequence BC057371 (BC057371), mRNA.
BCL9	5390603	37.8	16.4	2.30488	0.015	0.099		77578	Bcl9	ILMN_2808751	Mus musculus B-cell CLL/lymphoma 9 (Bcl9), mRNA.
BMP5	6940519	27.5	12.4	2.21774	0.0464	0.1454			Bmp5	ILMN_2682493
BRCA2	5570356	35.5	14.6	2.43151	0.0226	0.1178		12190	Brca2	ILMN_3109564	Mus musculus breast cancer 2 (Brca2), transcript variant 1, mRNA.
BTG1	6480703	47.2	16.6	2.84337	0.0038	0.109		12226	Btg1	ILMN_2866185	Mus musculus B-cell translocation gene 1, anti-proliferative (Btg1), mRNA.
CAMK2D	4060477	27.4	12.5	2.192	0.0464	0.1566		108058	Camk2d	ILMN_3119478	Mus musculus calcium/calmodulin-dependent protein kinase II, delta (Camk2d), transcript variant 2, mRNA.
CART	4050706	321.3	131.8	2.43778	0	0			Cart	ILMN_3123063
CCNG1	3830136	338.8	139.2	2.43391	0	0			Ccng1	ILMN_2702233
CCNG1	1410204	371	147.7	2.51185	0	0			Ccng1	ILMN_2710229
CD97	2810632	27.4	12.9	2.12403	0.0464	0.1366		26364	Cd97	ILMN_2694175	Mus musculus CD97 antigen (Cd97), mRNA.
CDKN1A	7040491	36.6	7	5.22857	0.0188	0.2155		12575	Cdkn1a	ILMN_2846775	Mus musculus cyclin-dependent kinase inhibitor 1A (P21) (Cdkn1a), mRNA.
CDON	2570204	29.9	11.9	2.51261	0.0401	0.1604		57810	Cdon	ILMN_2727643	Mus musculus cell adhesion molecule-related/down-regulated by oncogenes (Cdon), mRNA.
CEP2	5090452	78.7	38.3	2.05483	0	0.0125			Cep2	ILMN_1213506
CERK	1190377	27.5	13.1	2.09924	0.0464	0.1441			Cerk	ILMN_2749958
CITED1	3990292	29.6	14.5	2.04138	0.0401	0.1203		12705	Cited1	ILMN_1213474	Mus musculus Cbp/p300-interacting transactivator with Glu/Asp-rich carboxy-terminal domain 1 (Cited1), mRNA.
CKMT2	430427	65.8	27.8	2.36691	0.0013	0.0476		76722	Ckmt2	ILMN_2817864	Mus musculus creatine kinase, mitochondrial 2 (Ckmt2), mRNA.
CPEB1	6480360	30.5	12.2	2.5	0.0401	0.1441		12877	Cpeb1	ILMN_1230062	Mus musculus cytoplasmic polyadenylation element binding protein 1 (Cpeb1), mRNA.
CPEB4	2450274	91	36.9	2.46612	0	0.015		67579	Cpeb4	ILMN_2807803	Mus musculus cytoplasmic polyadenylation element binding protein 4 (Cpeb4), mRNA.
CPSF4	6770397	71.8	35.6	2.01685	0	0.0188		54188	Cpsf4	ILMN_2722778	Mus musculus cleavage and polyadenylation specific factor 4 (Cpsf4), mRNA.
CREG2	6330307	26.1	6.2	4.20968	0.0489	0.2343			Creg2	ILMN_2731854
CSPG5	7610176	147.1	60.7	2.42339	0	0		29873	Cspg5	ILMN_2732634	Mus musculus chondroitin sulfate proteoglycan 5 (Cspg5), mRNA.
CTNS	2680561	27.4	8.2	3.34146	0.0464	0.2155		83429	Ctns	ILMN_2653284	Mus musculus cystinosis, nephropathic (Ctns), mRNA.
CTRB1	4560414	67.8	29.1	2.3299	0	0.0414		66473	Ctrb1	ILMN_2919377	Mus musculus chymotrypsinogen B1 (Ctrb1), mRNA.
CYLN2	2970739	26.8	12.6	2.12698	0.0464	0.1479			Cyln2	ILMN_2698400
D130060C09RIK	4880598	39.7	15.6	2.54487	0.01	0.1103		319996	D130060C09Rik	ILMN_1260199	Mus musculus cancer susceptibility candidate 4 (Casc4), transcript variant 1, mRNA.
D930005D10RIK	1780315	30.9	14.3	2.16084	0.0351	0.1278			D930005D10Rik	ILMN_2717228
DAPK2	6180427	211.9	95.3	2.2235	0	0		13143	Dapk2	ILMN_2977558	Mus musculus death-associated kinase 2 (Dapk2), mRNA.
DPPA5	7150711	27.8	13.4	2.07463	0.0464	0.1366		434423	Dppa5	ILMN_3090545	Mus musculus developmental pluripotency associated 5 (Dppa5), mRNA.
DUSP4	3400259	39.2	18.1	2.16575	0.0125	0.0877			Dusp4	ILMN_2608995
EFNB2	4050670	26.8	12	2.23333	0.0464	0.1516		13642	Efnb2	ILMN_2716212	Mus musculus ephrin B2 (Efnb2), mRNA.
EPB7.2	6330541	28.5	2.7	10.5556	0.0439	0.3208			Epb7.2	ILMN_2641032
EPHB3	2120068	46.9	22.9	2.04803	0.0038	0.0664		13845	Ephb3	ILMN_1213216	Mus musculus Eph receptor B3 (Ephb3), mRNA.
EPHX1	4280402	3087.5	1430.2	2.15879	0	0		13849	Ephx1	ILMN_2664224	Mus musculus epoxide hydrolase 1, microsomal (Ephx1), mRNA.
EPRS	1300202	28.7	6.7	4.28358	0.0439	0.2431		107508	Eprs	ILMN_3148398	Mus musculus glutamyl-prolyl-tRNA synthetase (Eprs), mRNA. XM_899642 XM_899647 XM_899651 XM_899655 XM_899659 XM_899665 XM_916645
F730014I05RIK	6510086	44.9	17.2	2.61047	0.0063	0.0977		228866	F730014I05Rik	ILMN_2626864	Mus musculus RIKEN cDNA F730014I05 gene (F730014I05Rik), mRNA.
FABP3	1170468	4486.3	2163.5	2.07363	0	0		14077	Fabp3	ILMN_2887630	Mus musculus fatty acid binding protein 3, muscle and heart (Fabp3), mRNA.
FBXW7	4060725	36.2	8.9	4.06742	0.0201	0.193			Fbxw7	ILMN_2676431
FMR2	4890520	36.3	17.3	2.09827	0.0213	0.1065		14266	Fmr2	ILMN_1259438	Mus musculus AF4/FMR2 family, member 2 (Aff2), mRNA.
FRRS1	6270112	41.3	15.9	2.59748	0.01	0.1028		20321	Frrs1	ILMN_3098120	Mus musculus ferric-chelate reductase 1 (Frrs1), mRNA.
GBA2	4060564	59.5	26.7	2.22846	0.0013	0.0439		230101	Gba2	ILMN_2900042	Mus musculus glucosidase beta 2 (Gba2), mRNA.
GCDH	4540273	33.6	16.3	2.06135	0.0251	0.0977		270076	Gcdh	ILMN_3136542	Mus musculus glutaryl-Coenzyme A dehydrogenase (Gcdh), transcript variant 2, mRNA.
GDF15	650524	372.8	101.6	3.66929	0	0		23886	Gdf15	ILMN_2735350	Mus musculus growth differentiation factor 15 (Gdf15), mRNA.
GNAS	1090132	4077.7	1872.7	2.17744	0	0			Gnas	ILMN_2638324
GPR156	2340600	186.2	76.1	2.44678	0	0		239845	Gpr156	ILMN_1220124	Mus musculus G protein-coupled receptor 156 (Gpr156), mRNA.
GZMN	6060128	27.7	10.9	2.54128	0.0464	0.1704		245839	Gzmn	ILMN_1229426	Mus musculus granzyme N (Gzmn), mRNA.
HIST1H2AG	70546	28.8	13	2.21538	0.0439	0.1416		319167	Hist1h2ag	ILMN_2981801	Mus musculus histone cluster 1, H2ag (Hist1h2ag), mRNA.
HIST1H4D	1410368	42.7	19.3	2.21244	0.01	0.0852		319156	Hist1h4d	ILMN_1251885	Mus musculus histone cluster 1, H4d (Hist1h4d), mRNA.
HOXD11	6200669	30	11.2	2.67857	0.0401	0.1679		15431	Hoxd11	ILMN_1231215	Mus musculus homeo box D11 (Hoxd11), mRNA.
IFITM2	840349	261.7	47.6	5.4979	0	0.0038		80876	Ifitm2	ILMN_1232667	Mus musculus interferon induced transmembrane protein 2 (Ifitm2), mRNA.
IGSF6	5670382	27.8	6	4.63333	0.0464	0.2519		80719	Igsf6	ILMN_2715673	Mus musculus immunoglobulin superfamily, member 6 (Igsf6), mRNA.
INPP4A	2690563	26.7	5.1	5.23529	0.0464	0.2782			Inpp4a	ILMN_2752808
INSIG1	4040240	40.6	15.9	2.55346	0.01	0.1078		231070	Insig1	ILMN_2620965	Mus musculus insulin induced gene 1 (Insig1), mRNA.
IRF3	4250291	37.8	10.4	3.63462	0.015	0.183			Irf3	ILMN_1224505
KCNA1	520593	32.7	13.1	2.49618	0.0288	0.1378			Kcna1	ILMN_1237059
KCNS1	3310646	30.6	11.5	2.66087	0.0388	0.1566			Kcns1	ILMN_2715619
KIFAP3	1260719	26.8	7.2	3.72222	0.0464	0.2419		16579	Kifap3	ILMN_1222022	Mus musculus kinesin-associated protein 3 (Kifap3), mRNA.
KRT7	7330477	32.1	15	2.14	0.0313	0.1241		110310	Krt7	ILMN_2961152	Mus musculus keratin 7 (Krt7), mRNA.
LASS2	4200327	40.9	19.3	2.11917	0.01	0.0865		76893	Lass2	ILMN_2893993	Mus musculus longevity assurance homolog 2 (S. cerevisiae) (Lass2), mRNA.
LGALS8	6560326	45.6	19.2	2.375	0.005	0.0865		56048	Lgals8	ILMN_1221288	Mus musculus lectin, galactose binding, soluble 8 (Lgals8), mRNA.
LIMK2	3060681	26.7	7.5	3.56	0.0464	0.218			Limk2	ILMN_2636169
LIN28	6290445	26.5	11.6	2.28448	0.0476	0.1604		83557	Lin28	ILMN_1220027	Mus musculus lin-28 homolog (C. elegans) (Lin28), mRNA.
LOC380712	1410050	34.6	16.9	2.04734	0.0226	0.0977			LOC380712	ILMN_1249828
LRSAM1	1110221	28.6	14	2.04286	0.0451	0.1366		227738	Lrsam1	ILMN_2708177	Mus musculus leucine rich repeat and sterile alpha motif containing 1 (Lrsam1), mRNA.
MATK	3440397	585.8	245.6	2.38518	0	0		17179	Matk	ILMN_2811421	Mus musculus megakaryocyte-associated tyrosine kinase (Matk), mRNA.
MCPT4	1820367	35.5	13.4	2.64925	0.0226	0.1303			Mcpt4	ILMN_1240746
MFGE8	2120286	31	6.7	4.62687	0.0363	0.2544			Mfge8	ILMN_2771034
MFN2	5670241	54.4	23	2.36522	0.0025	0.0664			Mfn2	ILMN_1259831
MRPL55	4230398	36.5	10.4	3.50962	0.0188	0.1742		67212	Mrpl55	ILMN_2590185	Mus musculus mitochondrial ribosomal protein L55 (Mrpl55), mRNA.
MRPS31	1410278	28.1	12.3	2.28455	0.0464	0.1491		57312	Mrps31	ILMN_2736094	Mus musculus mitochondrial ribosomal protein S31 (Mrps31), mRNA.
MUG1	5870010	114	17.3	6.5896	0	0.104		17836	Mug1	ILMN_2774563	Mus musculus murinoglobulin 1 (Mug1), mRNA. XM_981606
MUG2	4490278	130.8	26.2	4.99237	0	0.0526		17837	Mug2	ILMN_2793806	Mus musculus murinoglobulin 2 (Mug2), mRNA.
MUSK	2370273	40.6	20.1	2.0199	0.01	0.0802			Musk	ILMN_1259616
MYLIP	1470184	34.3	13.9	2.46763	0.0238	0.1353			Mylip	ILMN_2590339
NDRG4	3140681	49.5	22	2.25	0.0038	0.0739			Ndrg4	ILMN_2751854
NINJ2	4590692	31.4	12.3	2.55285	0.0338	0.1529			Ninj2	ILMN_2626283
NT5C1B	4880754	31.3	15.4	2.03247	0.0338	0.1153		70881	Nt5c1b	ILMN_2669801	Mus musculus 5'-nucleotidase, cytosolic IB (Nt5c1b), mRNA.
OLFR1331	4860204	33	16.2	2.03704	0.0276	0.1103		258159	Olfr1331	ILMN_2966586	Mus musculus olfactory receptor 1331 (Olfr1331), mRNA.
OLFR281	630601	26.1	9	2.9	0.0476	0.213			Olfr281	ILMN_1255489
OLFR982	70279	46	22.3	2.06278	0.005	0.0714		258853	Olfr982	ILMN_2698350	Mus musculus olfactory receptor 982 (Olfr982), mRNA.
P2RXL1	6840538	26.4	11.2	2.35714	0.0476	0.1729		18440	P2rxl1	ILMN_2706410	Mus musculus purinergic receptor P2X-like 1, orphan receptor (P2rxl1), mRNA.
PDZRN3	5310639	78.6	30.8	2.55195	0	0.0288		55983	Pdzrn3	ILMN_2648937	Mus musculus PDZ domain containing RING finger 3 (Pdzrn3), mRNA.
PEX3	1340632	46.7	18.1	2.58011	0.0038	0.089			Pex3	ILMN_2738242
PHLDA2	6290014	111.9	50.7	2.2071	0	0.0038			Phlda2	ILMN_2425029
PLDN	6660725	38	12.9	2.94574	0.015	0.1441			Pldn	ILMN_1243525
PLEC1	6330270	31.8	12	2.65	0.0313	0.1516			Plec1	ILMN_1213678
PNPO	2000593	28.3	10.6	2.66981	0.0451	0.1704		103711	Pnpo	ILMN_2855792	Mus musculus pyridoxine 5'-phosphate oxidase (Pnpo), mRNA.
POLL	4260358	37.8	11.9	3.17647	0.015	0.1441			Poll	ILMN_2651209
POLR3G	2320598	30.9	7.9	3.91139	0.0363	0.2143		67486	Polr3g	ILMN_3074058	Mus musculus polymerase (RNA) III (DNA directed) polypeptide G (Polr3g), mRNA.
PPARGC1A	5550025	96.4	19.2	5.02083	0	0.0865		19017	Ppargc1a	ILMN_2710139	Mus musculus peroxisome proliferative activated receptor, gamma, coactivator 1 alpha (Ppargc1a), mRNA.
PPFIBP1	160577	66.2	29	2.28276	0.0013	0.0414		67533	Ppfibp1	ILMN_3150724	Mus musculus PTPRF interacting protein, binding protein 1 (liprin beta 1) (Ppfibp1), mRNA.
PPP1R8	6420470	27.3	7.2	3.79167	0.0464	0.218		100336	Ppp1r8	ILMN_2760840	Mus musculus protein phosphatase 1, regulatory (inhibitor) subunit 8 (Ppp1r8), mRNA.
PPP3CA	4180307	36.6	13.6	2.69118	0.0188	0.1366			Ppp3ca	ILMN_1227899
PRKG1	1450519	40	17.9	2.23464	0.01	0.0865			Prkg1	ILMN_2693295
PROK2	2710309	111.1	40.9	2.71638	0	0.0125		50501	Prok2	ILMN_3147259	Mus musculus prokineticin 2 (Prok2), transcript variant 1, mRNA.
PSMB10	5870398	27.2	11.8	2.30508	0.0464	0.1566		19171	Psmb10	ILMN_2757870	Mus musculus proteasome (prosome, macropain) subunit, beta type 10 (Psmb10), mRNA.
PSMB10	6350343	26.5	8.9	2.97753	0.0464	0.1767		19171	Psmb10	ILMN_2914843	Mus musculus proteasome (prosome, macropain) subunit, beta type 10 (Psmb10), mRNA.
PSMD11	4060608	32.9	13	2.53077	0.0301	0.1404		69077	Psmd11	ILMN_2888116	Mus musculus proteasome (prosome, macropain) 26S subunit, non-ATPase, 11 (Psmd11), mRNA.
PTGS1	6620445	46.7	13.1	3.56489	0.0038	0.1353			Ptgs1	ILMN_1224866
RAPSN	3370482	29.5	11.8	2.5	0.0426	0.1566		19400	Rapsn	ILMN_2723095	Mus musculus receptor-associated protein of the synapse (Rapsn), mRNA.
RASA1	6900563	34	12.5	2.72	0.0238	0.1441			Rasa1	ILMN_1237573
RBPSUH	4390056	27.6	13.4	2.0597	0.0464	0.1353			Rbpsuh	ILMN_2588315
RCE1	4290445	31	13.1	2.36641	0.0351	0.1378		19671	Rce1	ILMN_1235234	Mus musculus RCE1 homolog, prenyl protein peptidase (S. cerevisiae) (Rce1), mRNA.
RECC1	3940577	27.6	13.8	2	0.0464	0.1366		19687	Recc1	ILMN_1240620	Mus musculus replication factor C (activator 1) 1 (Rfc1), mRNA.
REPRIMO	6040064	108	40.3	2.6799	0	0.0125		67874	Reprimo	ILMN_2643212	Mus musculus reprimo, TP53 dependent G2 arrest mediator candidate (Rprm), mRNA.
RFX1	5720424	48.2	22.4	2.15179	0.0038	0.0739		19724	Rfx1	ILMN_2708347	Mus musculus regulatory factor X, 1 (influences HLA class II expression) (Rfx1), mRNA.
RFXAP	150139	28.4	14.1	2.01418	0.0451	0.1291			Rfxap	ILMN_2644992
RIOK3	770338	31.9	11.1	2.87387	0.0338	0.1679			Riok3	ILMN_2763548
RPAP1	4390066	28.3	2.1	13.4762	0.0451	0.3722		68925	Rpap1	ILMN_2952049	Mus musculus RNA polymerase II associated protein 1 (Rpap1), mRNA.
SERPINA3K	2810364	26.3	4.2	6.2619	0.0476	0.3033		20714	Serpina3k	ILMN_2970494	Mus musculus serine (or cysteine) peptidase inhibitor, clade A, member 3K (Serpina3k), mRNA.
SESN1	2970025	57.8	28	2.06429	0.0013	0.0414		140742	Sesn1	ILMN_3059476	Mus musculus sestrin 1 (Sesn1), mRNA.
SLC4A1	1230435	28.6	8.5	3.36471	0.0451	0.2043		20533	Slc4a1	ILMN_1227675	Mus musculus solute carrier family 4 (anion exchanger), member 1 (Slc4a1), mRNA.
SRC	3120709	29	12	2.41667	0.0426	0.1541			Src	ILMN_2677529
STAU1	4490204	28.8	13.4	2.14925	0.0439	0.1353			Stau1	ILMN_2668197
SULF1	4290142	29.5	14.6	2.02055	0.0426	0.1278			Sulf1	ILMN_1222489
SYT7	6940360	26.6	9.4	2.82979	0.0464	0.1842			Syt7	ILMN_2662581
TIMP1	160332	49	23.3	2.103	0.0038	0.0639		21857	Timp1	ILMN_3103896	Mus musculus tissue inhibitor of metalloproteinase 1 (Timp1), transcript variant 2, mRNA.
TMEM102	3930731	96.5	47	2.05319	0	0.0075		380705	Tmem102	ILMN_2919882	Mus musculus transmembrane protein 102 (Tmem102), mRNA.
TMEM54	2690035	26.4	7.7	3.42857	0.0476	0.2143		66260	Tmem54	ILMN_2919393	Mus musculus transmembrane protein 54 (Tmem54), mRNA.
TNFRSF1A	7160059	44.4	14	3.17143	0.0063	0.1303		21937	Tnfrsf1a	ILMN_1241228	Mus musculus tumor necrosis factor receptor superfamily, member 1a (Tnfrsf1a), mRNA.
TNIP2	3290386	35.1	2.8	12.5357	0.0226	0.3421		231130	Tnip2	ILMN_2874489	Mus musculus TNFAIP3 interacting protein 2 (Tnip2), mRNA.
TNR	6770670	30.3	13.1	2.31298	0.0401	0.1366			Tnr	ILMN_1252176
TOP1MT	4760220	31.2	14.1	2.21277	0.0338	0.1228		72960	Top1mt	ILMN_3024238	Mus musculus DNA topoisomerase 1, mitochondrial (Top1mt), mRNA.
TPM2	6370241	132.6	48.9	2.71166	0	0.0038		22004	Tpm2	ILMN_2487170	Mus musculus tropomyosin 2, beta (Tpm2), mRNA.
TXK	7150561	33.1	13.9	2.38129	0.0276	0.1303			Txk	ILMN_2459924
UCHL3	6450039	26.6	11.6	2.2931	0.0464	0.1554		50933	Uchl3	ILMN_2970879	Mus musculus ubiquitin carboxyl-terminal esterase L3 (ubiquitin thiolesterase) (Uchl3), mRNA.
UGT1A6A	3800446	36	6.1	5.90164	0.0226	0.2632		94284	Ugt1a6a	ILMN_1212835	Mus musculus UDP glucuronosyltransferase 1 family, polypeptide A6A (Ugt1a6a), mRNA.
UGT2B36	840431	42	11.4	3.68421	0.01	0.1554		231396	Ugt2b36	ILMN_2955818	Mus musculus UDP glucuronosyltransferase 2 family, polypeptide B36 (Ugt2b36), mRNA.
WDR45L	130402	28.4	12.2	2.32787	0.0451	0.1654		66840	Wdr45l	ILMN_1251642	Mus musculus Wdr45 like (Wdr45l), mRNA.
WNT5A	7400706	72.1	22.4	3.21875	0	0.0752		22418	Wnt5a	ILMN_2472917	Mus musculus wingless-related MMTV integration site 5A (Wnt5a), mRNA.
ZDHHC12	4180348	39.7	9.6	4.13542	0.01	0.1942		66220	Zdhhc12	ILMN_3148355	Mus musculus zinc finger, DHHC domain containing 12 (Zdhhc12), transcript variant 2, mRNA.

## Sheet: Cellular assembly & org
Table S2. List of genes upregulated by > 2.0 fold in ERoSHKHG
TargetID	Probe	Signal_X	Signal_Y	X/Y	DetectionPval_X	DetectionPval_Y	UNIGENE_ID	ENTREZ_GENE_ID	SYMBOL	PROBE_ID	DEFINITION
0610010K06RIK	1500400	27	5.3	5.09434	0.0464	0.2794			0610010K06Rik	ILMN_2637698
1110059P08RIK	5910193	44.1	20.3	2.17241	0.0063	0.0789			1110059P08Rik	ILMN_2679823
1600012H06RIK	4830291	33.1	13.7	2.41606	0.0263	0.1353		67912	1600012H06Rik	ILMN_2718861	Mus musculus RIKEN cDNA 1600012H06 gene (1600012H06Rik), mRNA.
1700127F16RIK	1570370	28.5	4.2	6.78571	0.0451	0.3008			1700127F16Rik	ILMN_1229131
2210012G02RIK	3360544	31.2	9.4	3.31915	0.0338	0.1855			2210012G02Rik	ILMN_2615110
2210403B10RIK	1660152	68.7	32.9	2.08815	0	0.0213			2210403B10Rik	ILMN_2719702
2310016C08RIK	4290152	28.6	13.8	2.07246	0.0451	0.1291		69573	2310016C08Rik	ILMN_2926198	Mus musculus RIKEN cDNA 2310016C08 gene (2310016C08Rik), mRNA.
2310021P13RIK	5220523	35.5	16.9	2.10059	0.0226	0.0977			2310021P13Rik	ILMN_1217926
2510048K03RIK	1980128	29.7	14.4	2.0625	0.0401	0.1228		72461	2510048K03Rik	ILMN_2639155	Mus musculus prolylcarboxypeptidase (angiotensinase C) (Prcp), mRNA.
2600016J21RIK	5690390	28	6	4.66667	0.0464	0.2581			2600016J21Rik	ILMN_2590200
2610042L04RIK	450369	32.2	13.3	2.42105	0.0313	0.1429		545015	2610042L04Rik	ILMN_3136593	Mus musculus RIKEN cDNA 2610042L04 gene (2610042L04Rik), mRNA.
2610207I05RIK	2600079	39	18.7	2.08556	0.0138	0.0852		233789	2610207I05Rik	ILMN_2930057	Mus musculus RIKEN cDNA 2610207I05 gene (2610207I05Rik), mRNA.
4430402I18RIK	20437	48.9	21.7	2.25346	0.0038	0.0764			4430402I18Rik	ILMN_2719487
4631403P03RIK	4180152	82.6	39.3	2.10178	0	0.0125		225392	4631403P03Rik	ILMN_2671794	Mus musculus RELT-like 2 (Rell2), mRNA.
4933404M02RIK	780653	36.2	16.2	2.23457	0.0213	0.1078			4933404M02Rik	ILMN_1249756
4933424B01RIK	7210288	28.8	8.6	3.34884	0.0439	0.188		71177	4933424B01Rik	ILMN_1252267	Mus musculus RIKEN cDNA 4933424B01 gene (4933424B01Rik), mRNA.
5430407P10RIK	3930008	28.5	4.4	6.47727	0.0451	0.2882		227545	5430407P10Rik	ILMN_2872011	Mus musculus RIKEN cDNA 5430407P10 gene (5430407P10Rik), mRNA.
5630401D24RIK	5960706	32.9	11	2.99091	0.0301	0.1729		71449	5630401D24Rik	ILMN_2993782	Mus musculus RIKEN cDNA 5630401D24 gene (5630401D24Rik), mRNA.
6330505F04RIK	4900376	26.1	9.6	2.71875	0.0489	0.1767		236790	6330505F04Rik	ILMN_2692041	Mus musculus DEAD/H (Asp-Glu-Ala-Asp/His) box polypeptide 26B (Ddx26b), mRNA.
6530405K19	6220739	26.3	12.7	2.07087	0.0489	0.1441			6530405K19	ILMN_1223501
8030462N17RIK	4560750	48	10.7	4.48598	0.0038	0.1679		212163	8030462N17Rik	ILMN_2776187	Mus musculus RIKEN cDNA 8030462N17 gene (8030462N17Rik), mRNA.
9130217G22RIK	5390110	31.1	9.8	3.17347	0.0351	0.1917			9130217G22Rik	ILMN_2716968
9530077C05RIK	3360131	43.2	14.7	2.93878	0.0088	0.1278		68283	9530077C05Rik	ILMN_2833152	Mus musculus RIKEN cDNA 9530077C05 gene (9530077C05Rik), mRNA.
A030007L22	2650075	27.2	9.5	2.86316	0.0464	0.198		328264	A030007L22	ILMN_2741780	Mus musculus predicted gene, EG328264 (EG328264), mRNA.
A830006F12RIK	1570064	34.4	15.6	2.20513	0.0238	0.1078		320460	A830006F12Rik	ILMN_2778438	Mus musculus RIKEN cDNA A830006F12 gene (A830006F12Rik), mRNA.
A930010I20RIK	630327	62.2	19.4	3.20619	0.0013	0.0852			A930010I20Rik	ILMN_2620799
AA407659	610356	48.6	21.3	2.28169	0.0038	0.0764		106840	AA407659	ILMN_2876015	Mus musculus expressed sequence AA407659 (AA407659), mRNA.
AA407930	1400170	27.6	5.5	5.01818	0.0464	0.2794		100494	AA407930	ILMN_1230489	Mus musculus zinc finger, AN1-type domain 2A (Zfand2a), mRNA.
AA691260	1300762	30.1	5.8	5.18966	0.0401	0.2581			AA691260	ILMN_2606136
ACBD4	3180754	29.1	12	2.425	0.0426	0.1604			Acbd4	ILMN_2689540
ACTN2	1050678	320.2	148.5	2.15623	0	0		11472	Actn2	ILMN_2797061	Mus musculus actinin alpha 2 (Actn2), mRNA.
ADAM24	4590403	30.2	13.6	2.22059	0.0401	0.1441		13526	Adam24	ILMN_1218770	Mus musculus a disintegrin and metallopeptidase domain 24 (testase 1) (Adam24), mRNA.
ADAM8	7200037	58	24.8	2.33871	0.0013	0.0614			Adam8	ILMN_1224005
ADAMTS17	2230332	39	15.1	2.58278	0.0138	0.1115		233332	Adamts17	ILMN_2881801	Mus musculus ADAM metallopeptidase with thrombospondin type 1 motif, 17 (Adamts17), mRNA.
ADPRHL1	4250349	65.4	31.4	2.0828	0.0013	0.0276		234072	Adprhl1	ILMN_1247158	Mus musculus ADP-ribosylhydrolase like 1 (Adprhl1), mRNA.
AGER	70674	27	9.8	2.7551	0.0464	0.1679			Ager	ILMN_1239451
AI597468	6760671	30.2	5.8	5.2069	0.0401	0.2494		103266	AI597468	ILMN_3160449	Mus musculus expressed sequence AI597468 (AI597468), mRNA.
ALOXE3	830553	32	15.5	2.06452	0.0313	0.1115		23801	Aloxe3	ILMN_1248005	Mus musculus arachidonate lipoxygenase 3 (Aloxe3), mRNA.
ALX3	4010521	26.5	1.2	22.0833	0.0476	0.4123		11694	Alx3	ILMN_3128478	Mus musculus aristaless 3 (Alx3), mRNA.
AMPH	5690563	35.9	16.2	2.21605	0.0213	0.104		218038	Amph	ILMN_2842843	Mus musculus amphiphysin (Amph), mRNA.
ANG1	5360537	133.7	26	5.14231	0	0.0514		11727	Ang1	ILMN_2875251	Mus musculus angiogenin, ribonuclease, RNase A family, 5 (Ang), mRNA.
AP1G2	1690544	31.8	13.3	2.39098	0.0326	0.1404		11766	Ap1g2	ILMN_1246903	Mus musculus adaptor protein complex AP-1, gamma 2 subunit (Ap1g2), mRNA.
AQP5	610255	37	17.2	2.15116	0.0175	0.1015		11830	Aqp5	ILMN_1259982	Mus musculus aquaporin 5 (Aqp5), mRNA.
AQP8	2470717	61.6	26	2.36923	0.0013	0.0526		11833	Aqp8	ILMN_2756379	Mus musculus aquaporin 8 (Aqp8), mRNA.
ARFL4	4260300	28	13.6	2.05882	0.0464	0.1441		66182	Arfl4	ILMN_2622354	Mus musculus ADP-ribosylation factor 4-like (Arfl4), mRNA.
ARID1A	360379	29.3	12.1	2.42149	0.0426	0.1516		93760	Arid1a	ILMN_3128260	Mus musculus AT rich interactive domain 1A (Swi1 like) (Arid1a), mRNA.
ARRB1	2600242	30.6	13.3	2.30075	0.0401	0.1366			Arrb1	ILMN_2698985
ARTN	240608	30.3	11.6	2.61207	0.0401	0.1679		11876	Artn	ILMN_2941280	Mus musculus artemin (Artn), mRNA.
ATF3	1090438	29.5	0.2	147.5	0.0426	0.4135		11910	Atf3	ILMN_2619408	Mus musculus activating transcription factor 3 (Atf3), mRNA.
AV006891	610221	62	21	2.95238	0.0013	0.0789		65964	AV006891	ILMN_1217939	Mus musculus RIKEN cDNA B230120H23 gene (B230120H23Rik), transcript variant 1, mRNA.
AVPR1A	2630195	27.7	9	3.07778	0.0464	0.1967		54140	Avpr1a	ILMN_1242999	Mus musculus arginine vasopressin receptor 1A (Avpr1a), mRNA.
B430306N03RIK	2630433	26.2	11.8	2.22034	0.0489	0.1554		320148	B430306N03Rik	ILMN_2733567	Mus musculus RIKEN cDNA B430306N03 gene (B430306N03Rik), mRNA.
BC026782	2070349	29.2	9.5	3.07368	0.0426	0.1905		545366	BC026782	ILMN_3041654	Mus musculus cDNA sequence BC026782 (BC026782), mRNA.
BC055324	4540672	26.9	9.9	2.71717	0.0464	0.193		381306	BC055324	ILMN_2934549	Mus musculus cDNA sequence BC055324 (BC055324), mRNA.
BC057371	5090653	68.3	31.9	2.14107	0	0.0213		194237	BC057371	ILMN_2879196	Mus musculus cDNA sequence BC057371 (BC057371), mRNA.
BC057371	2680133	38.1	9	4.23333	0.015	0.2105		194237	BC057371	ILMN_2879195	Mus musculus cDNA sequence BC057371 (BC057371), mRNA.
BCL9	5390603	37.8	16.4	2.30488	0.015	0.099		77578	Bcl9	ILMN_2808751	Mus musculus B-cell CLL/lymphoma 9 (Bcl9), mRNA.
BMP5	6940519	27.5	12.4	2.21774	0.0464	0.1454			Bmp5	ILMN_2682493
BRCA2	5570356	35.5	14.6	2.43151	0.0226	0.1178		12190	Brca2	ILMN_3109564	Mus musculus breast cancer 2 (Brca2), transcript variant 1, mRNA.
BTG1	6480703	47.2	16.6	2.84337	0.0038	0.109		12226	Btg1	ILMN_2866185	Mus musculus B-cell translocation gene 1, anti-proliferative (Btg1), mRNA.
CAMK2D	4060477	27.4	12.5	2.192	0.0464	0.1566		108058	Camk2d	ILMN_3119478	Mus musculus calcium/calmodulin-dependent protein kinase II, delta (Camk2d), transcript variant 2, mRNA.
CART	4050706	321.3	131.8	2.43778	0	0			Cart	ILMN_3123063
CCNG1	3830136	338.8	139.2	2.43391	0	0			Ccng1	ILMN_2702233
CCNG1	1410204	371	147.7	2.51185	0	0			Ccng1	ILMN_2710229
CD97	2810632	27.4	12.9	2.12403	0.0464	0.1366		26364	Cd97	ILMN_2694175	Mus musculus CD97 antigen (Cd97), mRNA.
CDKN1A	7040491	36.6	7	5.22857	0.0188	0.2155		12575	Cdkn1a	ILMN_2846775	Mus musculus cyclin-dependent kinase inhibitor 1A (P21) (Cdkn1a), mRNA.
CDON	2570204	29.9	11.9	2.51261	0.0401	0.1604		57810	Cdon	ILMN_2727643	Mus musculus cell adhesion molecule-related/down-regulated by oncogenes (Cdon), mRNA.
CEP2	5090452	78.7	38.3	2.05483	0	0.0125			Cep2	ILMN_1213506
CERK	1190377	27.5	13.1	2.09924	0.0464	0.1441			Cerk	ILMN_2749958
CITED1	3990292	29.6	14.5	2.04138	0.0401	0.1203		12705	Cited1	ILMN_1213474	Mus musculus Cbp/p300-interacting transactivator with Glu/Asp-rich carboxy-terminal domain 1 (Cited1), mRNA.
CKMT2	430427	65.8	27.8	2.36691	0.0013	0.0476		76722	Ckmt2	ILMN_2817864	Mus musculus creatine kinase, mitochondrial 2 (Ckmt2), mRNA.
CPEB1	6480360	30.5	12.2	2.5	0.0401	0.1441		12877	Cpeb1	ILMN_1230062	Mus musculus cytoplasmic polyadenylation element binding protein 1 (Cpeb1), mRNA.
CPEB4	2450274	91	36.9	2.46612	0	0.015		67579	Cpeb4	ILMN_2807803	Mus musculus cytoplasmic polyadenylation element binding protein 4 (Cpeb4), mRNA.
CPSF4	6770397	71.8	35.6	2.01685	0	0.0188		54188	Cpsf4	ILMN_2722778	Mus musculus cleavage and polyadenylation specific factor 4 (Cpsf4), mRNA.
CREG2	6330307	26.1	6.2	4.20968	0.0489	0.2343			Creg2	ILMN_2731854
CSPG5	7610176	147.1	60.7	2.42339	0	0		29873	Cspg5	ILMN_2732634	Mus musculus chondroitin sulfate proteoglycan 5 (Cspg5), mRNA.
CTNS	2680561	27.4	8.2	3.34146	0.0464	0.2155		83429	Ctns	ILMN_2653284	Mus musculus cystinosis, nephropathic (Ctns), mRNA.
CTRB1	4560414	67.8	29.1	2.3299	0	0.0414		66473	Ctrb1	ILMN_2919377	Mus musculus chymotrypsinogen B1 (Ctrb1), mRNA.
CYLN2	2970739	26.8	12.6	2.12698	0.0464	0.1479			Cyln2	ILMN_2698400
D130060C09RIK	4880598	39.7	15.6	2.54487	0.01	0.1103		319996	D130060C09Rik	ILMN_1260199	Mus musculus cancer susceptibility candidate 4 (Casc4), transcript variant 1, mRNA.
D930005D10RIK	1780315	30.9	14.3	2.16084	0.0351	0.1278			D930005D10Rik	ILMN_2717228
DAPK2	6180427	211.9	95.3	2.2235	0	0		13143	Dapk2	ILMN_2977558	Mus musculus death-associated kinase 2 (Dapk2), mRNA.
DPPA5	7150711	27.8	13.4	2.07463	0.0464	0.1366		434423	Dppa5	ILMN_3090545	Mus musculus developmental pluripotency associated 5 (Dppa5), mRNA.
DUSP4	3400259	39.2	18.1	2.16575	0.0125	0.0877			Dusp4	ILMN_2608995
EFNB2	4050670	26.8	12	2.23333	0.0464	0.1516		13642	Efnb2	ILMN_2716212	Mus musculus ephrin B2 (Efnb2), mRNA.
EPB7.2	6330541	28.5	2.7	10.5556	0.0439	0.3208			Epb7.2	ILMN_2641032
EPHB3	2120068	46.9	22.9	2.04803	0.0038	0.0664		13845	Ephb3	ILMN_1213216	Mus musculus Eph receptor B3 (Ephb3), mRNA.
EPHX1	4280402	3087.5	1430.2	2.15879	0	0		13849	Ephx1	ILMN_2664224	Mus musculus epoxide hydrolase 1, microsomal (Ephx1), mRNA.
EPRS	1300202	28.7	6.7	4.28358	0.0439	0.2431		107508	Eprs	ILMN_3148398	Mus musculus glutamyl-prolyl-tRNA synthetase (Eprs), mRNA. XM_899642 XM_899647 XM_899651 XM_899655 XM_899659 XM_899665 XM_916645
F730014I05RIK	6510086	44.9	17.2	2.61047	0.0063	0.0977		228866	F730014I05Rik	ILMN_2626864	Mus musculus RIKEN cDNA F730014I05 gene (F730014I05Rik), mRNA.
FABP3	1170468	4486.3	2163.5	2.07363	0	0		14077	Fabp3	ILMN_2887630	Mus musculus fatty acid binding protein 3, muscle and heart (Fabp3), mRNA.
FBXW7	4060725	36.2	8.9	4.06742	0.0201	0.193			Fbxw7	ILMN_2676431
FMR2	4890520	36.3	17.3	2.09827	0.0213	0.1065		14266	Fmr2	ILMN_1259438	Mus musculus AF4/FMR2 family, member 2 (Aff2), mRNA.
FRRS1	6270112	41.3	15.9	2.59748	0.01	0.1028		20321	Frrs1	ILMN_3098120	Mus musculus ferric-chelate reductase 1 (Frrs1), mRNA.
GBA2	4060564	59.5	26.7	2.22846	0.0013	0.0439		230101	Gba2	ILMN_2900042	Mus musculus glucosidase beta 2 (Gba2), mRNA.
GCDH	4540273	33.6	16.3	2.06135	0.0251	0.0977		270076	Gcdh	ILMN_3136542	Mus musculus glutaryl-Coenzyme A dehydrogenase (Gcdh), transcript variant 2, mRNA.
GDF15	650524	372.8	101.6	3.66929	0	0		23886	Gdf15	ILMN_2735350	Mus musculus growth differentiation factor 15 (Gdf15), mRNA.
GNAS	1090132	4077.7	1872.7	2.17744	0	0			Gnas	ILMN_2638324
GPR156	2340600	186.2	76.1	2.44678	0	0		239845	Gpr156	ILMN_1220124	Mus musculus G protein-coupled receptor 156 (Gpr156), mRNA.
GZMN	6060128	27.7	10.9	2.54128	0.0464	0.1704		245839	Gzmn	ILMN_1229426	Mus musculus granzyme N (Gzmn), mRNA.
HIST1H2AG	70546	28.8	13	2.21538	0.0439	0.1416		319167	Hist1h2ag	ILMN_2981801	Mus musculus histone cluster 1, H2ag (Hist1h2ag), mRNA.
HIST1H4D	1410368	42.7	19.3	2.21244	0.01	0.0852		319156	Hist1h4d	ILMN_1251885	Mus musculus histone cluster 1, H4d (Hist1h4d), mRNA.
HOXD11	6200669	30	11.2	2.67857	0.0401	0.1679		15431	Hoxd11	ILMN_1231215	Mus musculus homeo box D11 (Hoxd11), mRNA.
IFITM2	840349	261.7	47.6	5.4979	0	0.0038		80876	Ifitm2	ILMN_1232667	Mus musculus interferon induced transmembrane protein 2 (Ifitm2), mRNA.
IGSF6	5670382	27.8	6	4.63333	0.0464	0.2519		80719	Igsf6	ILMN_2715673	Mus musculus immunoglobulin superfamily, member 6 (Igsf6), mRNA.
INPP4A	2690563	26.7	5.1	5.23529	0.0464	0.2782			Inpp4a	ILMN_2752808
INSIG1	4040240	40.6	15.9	2.55346	0.01	0.1078		231070	Insig1	ILMN_2620965	Mus musculus insulin induced gene 1 (Insig1), mRNA.
IRF3	4250291	37.8	10.4	3.63462	0.015	0.183			Irf3	ILMN_1224505
KCNA1	520593	32.7	13.1	2.49618	0.0288	0.1378			Kcna1	ILMN_1237059
KCNS1	3310646	30.6	11.5	2.66087	0.0388	0.1566			Kcns1	ILMN_2715619
KIFAP3	1260719	26.8	7.2	3.72222	0.0464	0.2419		16579	Kifap3	ILMN_1222022	Mus musculus kinesin-associated protein 3 (Kifap3), mRNA.
KRT7	7330477	32.1	15	2.14	0.0313	0.1241		110310	Krt7	ILMN_2961152	Mus musculus keratin 7 (Krt7), mRNA.
LASS2	4200327	40.9	19.3	2.11917	0.01	0.0865		76893	Lass2	ILMN_2893993	Mus musculus longevity assurance homolog 2 (S. cerevisiae) (Lass2), mRNA.
LGALS8	6560326	45.6	19.2	2.375	0.005	0.0865		56048	Lgals8	ILMN_1221288	Mus musculus lectin, galactose binding, soluble 8 (Lgals8), mRNA.
LIMK2	3060681	26.7	7.5	3.56	0.0464	0.218			Limk2	ILMN_2636169
LIN28	6290445	26.5	11.6	2.28448	0.0476	0.1604		83557	Lin28	ILMN_1220027	Mus musculus lin-28 homolog (C. elegans) (Lin28), mRNA.
LOC380712	1410050	34.6	16.9	2.04734	0.0226	0.0977			LOC380712	ILMN_1249828
LRSAM1	1110221	28.6	14	2.04286	0.0451	0.1366		227738	Lrsam1	ILMN_2708177	Mus musculus leucine rich repeat and sterile alpha motif containing 1 (Lrsam1), mRNA.
MATK	3440397	585.8	245.6	2.38518	0	0		17179	Matk	ILMN_2811421	Mus musculus megakaryocyte-associated tyrosine kinase (Matk), mRNA.
MCPT4	1820367	35.5	13.4	2.64925	0.0226	0.1303			Mcpt4	ILMN_1240746
MFGE8	2120286	31	6.7	4.62687	0.0363	0.2544			Mfge8	ILMN_2771034
MFN2	5670241	54.4	23	2.36522	0.0025	0.0664			Mfn2	ILMN_1259831
MRPL55	4230398	36.5	10.4	3.50962	0.0188	0.1742		67212	Mrpl55	ILMN_2590185	Mus musculus mitochondrial ribosomal protein L55 (Mrpl55), mRNA.
MRPS31	1410278	28.1	12.3	2.28455	0.0464	0.1491		57312	Mrps31	ILMN_2736094	Mus musculus mitochondrial ribosomal protein S31 (Mrps31), mRNA.
MUG1	5870010	114	17.3	6.5896	0	0.104		17836	Mug1	ILMN_2774563	Mus musculus murinoglobulin 1 (Mug1), mRNA. XM_981606
MUG2	4490278	130.8	26.2	4.99237	0	0.0526		17837	Mug2	ILMN_2793806	Mus musculus murinoglobulin 2 (Mug2), mRNA.
MUSK	2370273	40.6	20.1	2.0199	0.01	0.0802			Musk	ILMN_1259616
MYLIP	1470184	34.3	13.9	2.46763	0.0238	0.1353			Mylip	ILMN_2590339
NDRG4	3140681	49.5	22	2.25	0.0038	0.0739			Ndrg4	ILMN_2751854
NINJ2	4590692	31.4	12.3	2.55285	0.0338	0.1529			Ninj2	ILMN_2626283
NT5C1B	4880754	31.3	15.4	2.03247	0.0338	0.1153		70881	Nt5c1b	ILMN_2669801	Mus musculus 5'-nucleotidase, cytosolic IB (Nt5c1b), mRNA.
OLFR1331	4860204	33	16.2	2.03704	0.0276	0.1103		258159	Olfr1331	ILMN_2966586	Mus musculus olfactory receptor 1331 (Olfr1331), mRNA.
OLFR281	630601	26.1	9	2.9	0.0476	0.213			Olfr281	ILMN_1255489
OLFR982	70279	46	22.3	2.06278	0.005	0.0714		258853	Olfr982	ILMN_2698350	Mus musculus olfactory receptor 982 (Olfr982), mRNA.
P2RXL1	6840538	26.4	11.2	2.35714	0.0476	0.1729		18440	P2rxl1	ILMN_2706410	Mus musculus purinergic receptor P2X-like 1, orphan receptor (P2rxl1), mRNA.
PDZRN3	5310639	78.6	30.8	2.55195	0	0.0288		55983	Pdzrn3	ILMN_2648937	Mus musculus PDZ domain containing RING finger 3 (Pdzrn3), mRNA.
PEX3	1340632	46.7	18.1	2.58011	0.0038	0.089			Pex3	ILMN_2738242
PHLDA2	6290014	111.9	50.7	2.2071	0	0.0038			Phlda2	ILMN_2425029
PLDN	6660725	38	12.9	2.94574	0.015	0.1441			Pldn	ILMN_1243525
PLEC1	6330270	31.8	12	2.65	0.0313	0.1516			Plec1	ILMN_1213678
PNPO	2000593	28.3	10.6	2.66981	0.0451	0.1704		103711	Pnpo	ILMN_2855792	Mus musculus pyridoxine 5'-phosphate oxidase (Pnpo), mRNA.
POLL	4260358	37.8	11.9	3.17647	0.015	0.1441			Poll	ILMN_2651209
POLR3G	2320598	30.9	7.9	3.91139	0.0363	0.2143		67486	Polr3g	ILMN_3074058	Mus musculus polymerase (RNA) III (DNA directed) polypeptide G (Polr3g), mRNA.
PPARGC1A	5550025	96.4	19.2	5.02083	0	0.0865		19017	Ppargc1a	ILMN_2710139	Mus musculus peroxisome proliferative activated receptor, gamma, coactivator 1 alpha (Ppargc1a), mRNA.
PPFIBP1	160577	66.2	29	2.28276	0.0013	0.0414		67533	Ppfibp1	ILMN_3150724	Mus musculus PTPRF interacting protein, binding protein 1 (liprin beta 1) (Ppfibp1), mRNA.
PPP1R8	6420470	27.3	7.2	3.79167	0.0464	0.218		100336	Ppp1r8	ILMN_2760840	Mus musculus protein phosphatase 1, regulatory (inhibitor) subunit 8 (Ppp1r8), mRNA.
PPP3CA	4180307	36.6	13.6	2.69118	0.0188	0.1366			Ppp3ca	ILMN_1227899
PRKG1	1450519	40	17.9	2.23464	0.01	0.0865			Prkg1	ILMN_2693295
PROK2	2710309	111.1	40.9	2.71638	0	0.0125		50501	Prok2	ILMN_3147259	Mus musculus prokineticin 2 (Prok2), transcript variant 1, mRNA.
PSMB10	5870398	27.2	11.8	2.30508	0.0464	0.1566		19171	Psmb10	ILMN_2757870	Mus musculus proteasome (prosome, macropain) subunit, beta type 10 (Psmb10), mRNA.
PSMB10	6350343	26.5	8.9	2.97753	0.0464	0.1767		19171	Psmb10	ILMN_2914843	Mus musculus proteasome (prosome, macropain) subunit, beta type 10 (Psmb10), mRNA.
PSMD11	4060608	32.9	13	2.53077	0.0301	0.1404		69077	Psmd11	ILMN_2888116	Mus musculus proteasome (prosome, macropain) 26S subunit, non-ATPase, 11 (Psmd11), mRNA.
PTGS1	6620445	46.7	13.1	3.56489	0.0038	0.1353			Ptgs1	ILMN_1224866
RAPSN	3370482	29.5	11.8	2.5	0.0426	0.1566		19400	Rapsn	ILMN_2723095	Mus musculus receptor-associated protein of the synapse (Rapsn), mRNA.
RASA1	6900563	34	12.5	2.72	0.0238	0.1441			Rasa1	ILMN_1237573
RBPSUH	4390056	27.6	13.4	2.0597	0.0464	0.1353			Rbpsuh	ILMN_2588315
RCE1	4290445	31	13.1	2.36641	0.0351	0.1378		19671	Rce1	ILMN_1235234	Mus musculus RCE1 homolog, prenyl protein peptidase (S. cerevisiae) (Rce1), mRNA.
RECC1	3940577	27.6	13.8	2	0.0464	0.1366		19687	Recc1	ILMN_1240620	Mus musculus replication factor C (activator 1) 1 (Rfc1), mRNA.
REPRIMO	6040064	108	40.3	2.6799	0	0.0125		67874	Reprimo	ILMN_2643212	Mus musculus reprimo, TP53 dependent G2 arrest mediator candidate (Rprm), mRNA.
RFX1	5720424	48.2	22.4	2.15179	0.0038	0.0739		19724	Rfx1	ILMN_2708347	Mus musculus regulatory factor X, 1 (influences HLA class II expression) (Rfx1), mRNA.
RFXAP	150139	28.4	14.1	2.01418	0.0451	0.1291			Rfxap	ILMN_2644992
RIOK3	770338	31.9	11.1	2.87387	0.0338	0.1679			Riok3	ILMN_2763548
RPAP1	4390066	28.3	2.1	13.4762	0.0451	0.3722		68925	Rpap1	ILMN_2952049	Mus musculus RNA polymerase II associated protein 1 (Rpap1), mRNA.
SERPINA3K	2810364	26.3	4.2	6.2619	0.0476	0.3033		20714	Serpina3k	ILMN_2970494	Mus musculus serine (or cysteine) peptidase inhibitor, clade A, member 3K (Serpina3k), mRNA.
SESN1	2970025	57.8	28	2.06429	0.0013	0.0414		140742	Sesn1	ILMN_3059476	Mus musculus sestrin 1 (Sesn1), mRNA.
SLC4A1	1230435	28.6	8.5	3.36471	0.0451	0.2043		20533	Slc4a1	ILMN_1227675	Mus musculus solute carrier family 4 (anion exchanger), member 1 (Slc4a1), mRNA.
SRC	3120709	29	12	2.41667	0.0426	0.1541			Src	ILMN_2677529
STAU1	4490204	28.8	13.4	2.14925	0.0439	0.1353			Stau1	ILMN_2668197
SULF1	4290142	29.5	14.6	2.02055	0.0426	0.1278			Sulf1	ILMN_1222489
SYT7	6940360	26.6	9.4	2.82979	0.0464	0.1842			Syt7	ILMN_2662581
TIMP1	160332	49	23.3	2.103	0.0038	0.0639		21857	Timp1	ILMN_3103896	Mus musculus tissue inhibitor of metalloproteinase 1 (Timp1), transcript variant 2, mRNA.
TMEM102	3930731	96.5	47	2.05319	0	0.0075		380705	Tmem102	ILMN_2919882	Mus musculus transmembrane protein 102 (Tmem102), mRNA.
TMEM54	2690035	26.4	7.7	3.42857	0.0476	0.2143		66260	Tmem54	ILMN_2919393	Mus musculus transmembrane protein 54 (Tmem54), mRNA.
TNFRSF1A	7160059	44.4	14	3.17143	0.0063	0.1303		21937	Tnfrsf1a	ILMN_1241228	Mus musculus tumor necrosis factor receptor superfamily, member 1a (Tnfrsf1a), mRNA.
TNIP2	3290386	35.1	2.8	12.5357	0.0226	0.3421		231130	Tnip2	ILMN_2874489	Mus musculus TNFAIP3 interacting protein 2 (Tnip2), mRNA.
TNR	6770670	30.3	13.1	2.31298	0.0401	0.1366			Tnr	ILMN_1252176
TOP1MT	4760220	31.2	14.1	2.21277	0.0338	0.1228		72960	Top1mt	ILMN_3024238	Mus musculus DNA topoisomerase 1, mitochondrial (Top1mt), mRNA.
TPM2	6370241	132.6	48.9	2.71166	0	0.0038		22004	Tpm2	ILMN_2487170	Mus musculus tropomyosin 2, beta (Tpm2), mRNA.
TXK	7150561	33.1	13.9	2.38129	0.0276	0.1303			Txk	ILMN_2459924
UCHL3	6450039	26.6	11.6	2.2931	0.0464	0.1554		50933	Uchl3	ILMN_2970879	Mus musculus ubiquitin carboxyl-terminal esterase L3 (ubiquitin thiolesterase) (Uchl3), mRNA.
UGT1A6A	3800446	36	6.1	5.90164	0.0226	0.2632		94284	Ugt1a6a	ILMN_1212835	Mus musculus UDP glucuronosyltransferase 1 family, polypeptide A6A (Ugt1a6a), mRNA.
UGT2B36	840431	42	11.4	3.68421	0.01	0.1554		231396	Ugt2b36	ILMN_2955818	Mus musculus UDP glucuronosyltransferase 2 family, polypeptide B36 (Ugt2b36), mRNA.
WDR45L	130402	28.4	12.2	2.32787	0.0451	0.1654		66840	Wdr45l	ILMN_1251642	Mus musculus Wdr45 like (Wdr45l), mRNA.
WNT5A	7400706	72.1	22.4	3.21875	0	0.0752		22418	Wnt5a	ILMN_2472917	Mus musculus wingless-related MMTV integration site 5A (Wnt5a), mRNA.
ZDHHC12	4180348	39.7	9.6	4.13542	0.01	0.1942		66220	Zdhhc12	ILMN_3148355	Mus musculus zinc finger, DHHC domain containing 12 (Zdhhc12), transcript variant 2, mRNA.

## Sheet: Cellular growth & prolif
TargetID	Probe	Signal_X	Signal_Y	x/y	DetectionPval_X	DetectionPval_Y	UNIGENE_ID	ENTREZ_GENE_ID	SYMBOL	PROBE_ID	DEFINITION
0610010K06RIK	1500400	27	5.3	5.09434	0.0464	0.2794			0610010K06Rik	ILMN_2637698
1110059P08RIK	5910193	44.1	20.3	2.17241	0.0063	0.0789			1110059P08Rik	ILMN_2679823
1600012H06RIK	4830291	33.1	13.7	2.41606	0.0263	0.1353		67912	1600012H06Rik	ILMN_2718861	Mus musculus RIKEN cDNA 1600012H06 gene (1600012H06Rik), mRNA.
1700127F16RIK	1570370	28.5	4.2	6.78571	0.0451	0.3008			1700127F16Rik	ILMN_1229131
2210012G02RIK	3360544	31.2	9.4	3.31915	0.0338	0.1855			2210012G02Rik	ILMN_2615110
2210403B10RIK	1660152	68.7	32.9	2.08815	0	0.0213			2210403B10Rik	ILMN_2719702
2310016C08RIK	4290152	28.6	13.8	2.07246	0.0451	0.1291		69573	2310016C08Rik	ILMN_2926198	Mus musculus RIKEN cDNA 2310016C08 gene (2310016C08Rik), mRNA.
2310021P13RIK	5220523	35.5	16.9	2.10059	0.0226	0.0977			2310021P13Rik	ILMN_1217926
2510048K03RIK	1980128	29.7	14.4	2.0625	0.0401	0.1228		72461	2510048K03Rik	ILMN_2639155	Mus musculus prolylcarboxypeptidase (angiotensinase C) (Prcp), mRNA.
2600016J21RIK	5690390	28	6	4.66667	0.0464	0.2581			2600016J21Rik	ILMN_2590200
2610042L04RIK	450369	32.2	13.3	2.42105	0.0313	0.1429		545015	2610042L04Rik	ILMN_3136593	Mus musculus RIKEN cDNA 2610042L04 gene (2610042L04Rik), mRNA.
2610207I05RIK	2600079	39	18.7	2.08556	0.0138	0.0852		233789	2610207I05Rik	ILMN_2930057	Mus musculus RIKEN cDNA 2610207I05 gene (2610207I05Rik), mRNA.
4430402I18RIK	20437	48.9	21.7	2.25346	0.0038	0.0764			4430402I18Rik	ILMN_2719487
4631403P03RIK	4180152	82.6	39.3	2.10178	0	0.0125		225392	4631403P03Rik	ILMN_2671794	Mus musculus RELT-like 2 (Rell2), mRNA.
4933404M02RIK	780653	36.2	16.2	2.23457	0.0213	0.1078			4933404M02Rik	ILMN_1249756
4933424B01RIK	7210288	28.8	8.6	3.34884	0.0439	0.188		71177	4933424B01Rik	ILMN_1252267	Mus musculus RIKEN cDNA 4933424B01 gene (4933424B01Rik), mRNA.
5430407P10RIK	3930008	28.5	4.4	6.47727	0.0451	0.2882		227545	5430407P10Rik	ILMN_2872011	Mus musculus RIKEN cDNA 5430407P10 gene (5430407P10Rik), mRNA.
5630401D24RIK	5960706	32.9	11	2.99091	0.0301	0.1729		71449	5630401D24Rik	ILMN_2993782	Mus musculus RIKEN cDNA 5630401D24 gene (5630401D24Rik), mRNA.
6330505F04RIK	4900376	26.1	9.6	2.71875	0.0489	0.1767		236790	6330505F04Rik	ILMN_2692041	Mus musculus DEAD/H (Asp-Glu-Ala-Asp/His) box polypeptide 26B (Ddx26b), mRNA.
6530405K19	6220739	26.3	12.7	2.07087	0.0489	0.1441			6530405K19	ILMN_1223501
8030462N17RIK	4560750	48	10.7	4.48598	0.0038	0.1679		212163	8030462N17Rik	ILMN_2776187	Mus musculus RIKEN cDNA 8030462N17 gene (8030462N17Rik), mRNA.
9130217G22RIK	5390110	31.1	9.8	3.17347	0.0351	0.1917			9130217G22Rik	ILMN_2716968
9530077C05RIK	3360131	43.2	14.7	2.93878	0.0088	0.1278		68283	9530077C05Rik	ILMN_2833152	Mus musculus RIKEN cDNA 9530077C05 gene (9530077C05Rik), mRNA.
A030007L22	2650075	27.2	9.5	2.86316	0.0464	0.198		328264	A030007L22	ILMN_2741780	Mus musculus predicted gene, EG328264 (EG328264), mRNA.
A830006F12RIK	1570064	34.4	15.6	2.20513	0.0238	0.1078		320460	A830006F12Rik	ILMN_2778438	Mus musculus RIKEN cDNA A830006F12 gene (A830006F12Rik), mRNA.
A930010I20RIK	630327	62.2	19.4	3.20619	0.0013	0.0852			A930010I20Rik	ILMN_2620799
AA407659	610356	48.6	21.3	2.28169	0.0038	0.0764		106840	AA407659	ILMN_2876015	Mus musculus expressed sequence AA407659 (AA407659), mRNA.
AA407930	1400170	27.6	5.5	5.01818	0.0464	0.2794		100494	AA407930	ILMN_1230489	Mus musculus zinc finger, AN1-type domain 2A (Zfand2a), mRNA.
AA691260	1300762	30.1	5.8	5.18966	0.0401	0.2581			AA691260	ILMN_2606136
ACBD4	3180754	29.1	12	2.425	0.0426	0.1604			Acbd4	ILMN_2689540
ACTN2	1050678	320.2	148.5	2.15623	0	0		11472	Actn2	ILMN_2797061	Mus musculus actinin alpha 2 (Actn2), mRNA.
ADAM24	4590403	30.2	13.6	2.22059	0.0401	0.1441		13526	Adam24	ILMN_1218770	Mus musculus a disintegrin and metallopeptidase domain 24 (testase 1) (Adam24), mRNA.
ADAM8	7200037	58	24.8	2.33871	0.0013	0.0614			Adam8	ILMN_1224005
ADAMTS17	2230332	39	15.1	2.58278	0.0138	0.1115		233332	Adamts17	ILMN_2881801	Mus musculus ADAM metallopeptidase with thrombospondin type 1 motif, 17 (Adamts17), mRNA.
ADPRHL1	4250349	65.4	31.4	2.0828	0.0013	0.0276		234072	Adprhl1	ILMN_1247158	Mus musculus ADP-ribosylhydrolase like 1 (Adprhl1), mRNA.
AGER	70674	27	9.8	2.7551	0.0464	0.1679			Ager	ILMN_1239451
AI597468	6760671	30.2	5.8	5.2069	0.0401	0.2494		103266	AI597468	ILMN_3160449	Mus musculus expressed sequence AI597468 (AI597468), mRNA.
ALOXE3	830553	32	15.5	2.06452	0.0313	0.1115		23801	Aloxe3	ILMN_1248005	Mus musculus arachidonate lipoxygenase 3 (Aloxe3), mRNA.
ALX3	4010521	26.5	1.2	22.0833	0.0476	0.4123		11694	Alx3	ILMN_3128478	Mus musculus aristaless 3 (Alx3), mRNA.
AMPH	5690563	35.9	16.2	2.21605	0.0213	0.104		218038	Amph	ILMN_2842843	Mus musculus amphiphysin (Amph), mRNA.
ANG1	5360537	133.7	26	5.14231	0	0.0514		11727	Ang1	ILMN_2875251	Mus musculus angiogenin, ribonuclease, RNase A family, 5 (Ang), mRNA.
AP1G2	1690544	31.8	13.3	2.39098	0.0326	0.1404		11766	Ap1g2	ILMN_1246903	Mus musculus adaptor protein complex AP-1, gamma 2 subunit (Ap1g2), mRNA.
AQP5	610255	37	17.2	2.15116	0.0175	0.1015		11830	Aqp5	ILMN_1259982	Mus musculus aquaporin 5 (Aqp5), mRNA.
AQP8	2470717	61.6	26	2.36923	0.0013	0.0526		11833	Aqp8	ILMN_2756379	Mus musculus aquaporin 8 (Aqp8), mRNA.
ARFL4	4260300	28	13.6	2.05882	0.0464	0.1441		66182	Arfl4	ILMN_2622354	Mus musculus ADP-ribosylation factor 4-like (Arfl4), mRNA.
ARID1A	360379	29.3	12.1	2.42149	0.0426	0.1516		93760	Arid1a	ILMN_3128260	Mus musculus AT rich interactive domain 1A (Swi1 like) (Arid1a), mRNA.
ARRB1	2600242	30.6	13.3	2.30075	0.0401	0.1366			Arrb1	ILMN_2698985
ARTN	240608	30.3	11.6	2.61207	0.0401	0.1679		11876	Artn	ILMN_2941280	Mus musculus artemin (Artn), mRNA.
ATF3	1090438	29.5	0.2	147.5	0.0426	0.4135		11910	Atf3	ILMN_2619408	Mus musculus activating transcription factor 3 (Atf3), mRNA.
AV006891	610221	62	21	2.95238	0.0013	0.0789		65964	AV006891	ILMN_1217939	Mus musculus RIKEN cDNA B230120H23 gene (B230120H23Rik), transcript variant 1, mRNA.
AVPR1A	2630195	27.7	9	3.07778	0.0464	0.1967		54140	Avpr1a	ILMN_1242999	Mus musculus arginine vasopressin receptor 1A (Avpr1a), mRNA.
B430306N03RIK	2630433	26.2	11.8	2.22034	0.0489	0.1554		320148	B430306N03Rik	ILMN_2733567	Mus musculus RIKEN cDNA B430306N03 gene (B430306N03Rik), mRNA.
BC026782	2070349	29.2	9.5	3.07368	0.0426	0.1905		545366	BC026782	ILMN_3041654	Mus musculus cDNA sequence BC026782 (BC026782), mRNA.
BC055324	4540672	26.9	9.9	2.71717	0.0464	0.193		381306	BC055324	ILMN_2934549	Mus musculus cDNA sequence BC055324 (BC055324), mRNA.
BC057371	5090653	68.3	31.9	2.14107	0	0.0213		194237	BC057371	ILMN_2879196	Mus musculus cDNA sequence BC057371 (BC057371), mRNA.
BC057371	2680133	38.1	9	4.23333	0.015	0.2105		194237	BC057371	ILMN_2879195	Mus musculus cDNA sequence BC057371 (BC057371), mRNA.
BCL9	5390603	37.8	16.4	2.30488	0.015	0.099		77578	Bcl9	ILMN_2808751	Mus musculus B-cell CLL/lymphoma 9 (Bcl9), mRNA.
BMP5	6940519	27.5	12.4	2.21774	0.0464	0.1454			Bmp5	ILMN_2682493
BRCA2	5570356	35.5	14.6	2.43151	0.0226	0.1178		12190	Brca2	ILMN_3109564	Mus musculus breast cancer 2 (Brca2), transcript variant 1, mRNA.
BTG1	6480703	47.2	16.6	2.84337	0.0038	0.109		12226	Btg1	ILMN_2866185	Mus musculus B-cell translocation gene 1, anti-proliferative (Btg1), mRNA.
CAMK2D	4060477	27.4	12.5	2.192	0.0464	0.1566		108058	Camk2d	ILMN_3119478	Mus musculus calcium/calmodulin-dependent protein kinase II, delta (Camk2d), transcript variant 2, mRNA.
CART	4050706	321.3	131.8	2.43778	0	0			Cart	ILMN_3123063
CCNG1	3830136	338.8	139.2	2.43391	0	0			Ccng1	ILMN_2702233
CCNG1	1410204	371	147.7	2.51185	0	0			Ccng1	ILMN_2710229
CD97	2810632	27.4	12.9	2.12403	0.0464	0.1366		26364	Cd97	ILMN_2694175	Mus musculus CD97 antigen (Cd97), mRNA.
CDKN1A	7040491	36.6	7	5.22857	0.0188	0.2155		12575	Cdkn1a	ILMN_2846775	Mus musculus cyclin-dependent kinase inhibitor 1A (P21) (Cdkn1a), mRNA.
CDON	2570204	29.9	11.9	2.51261	0.0401	0.1604		57810	Cdon	ILMN_2727643	Mus musculus cell adhesion molecule-related/down-regulated by oncogenes (Cdon), mRNA.
CEP2	5090452	78.7	38.3	2.05483	0	0.0125			Cep2	ILMN_1213506
CERK	1190377	27.5	13.1	2.09924	0.0464	0.1441			Cerk	ILMN_2749958
CITED1	3990292	29.6	14.5	2.04138	0.0401	0.1203		12705	Cited1	ILMN_1213474	Mus musculus Cbp/p300-interacting transactivator with Glu/Asp-rich carboxy-terminal domain 1 (Cited1), mRNA.
CKMT2	430427	65.8	27.8	2.36691	0.0013	0.0476		76722	Ckmt2	ILMN_2817864	Mus musculus creatine kinase, mitochondrial 2 (Ckmt2), mRNA.
CPEB1	6480360	30.5	12.2	2.5	0.0401	0.1441		12877	Cpeb1	ILMN_1230062	Mus musculus cytoplasmic polyadenylation element binding protein 1 (Cpeb1), mRNA.
CPEB4	2450274	91	36.9	2.46612	0	0.015		67579	Cpeb4	ILMN_2807803	Mus musculus cytoplasmic polyadenylation element binding protein 4 (Cpeb4), mRNA.
CPSF4	6770397	71.8	35.6	2.01685	0	0.0188		54188	Cpsf4	ILMN_2722778	Mus musculus cleavage and polyadenylation specific factor 4 (Cpsf4), mRNA.
CREG2	6330307	26.1	6.2	4.20968	0.0489	0.2343			Creg2	ILMN_2731854
CSPG5	7610176	147.1	60.7	2.42339	0	0		29873	Cspg5	ILMN_2732634	Mus musculus chondroitin sulfate proteoglycan 5 (Cspg5), mRNA.
CTNS	2680561	27.4	8.2	3.34146	0.0464	0.2155		83429	Ctns	ILMN_2653284	Mus musculus cystinosis, nephropathic (Ctns), mRNA.
CTRB1	4560414	67.8	29.1	2.3299	0	0.0414		66473	Ctrb1	ILMN_2919377	Mus musculus chymotrypsinogen B1 (Ctrb1), mRNA.
CYLN2	2970739	26.8	12.6	2.12698	0.0464	0.1479			Cyln2	ILMN_2698400
D130060C09RIK	4880598	39.7	15.6	2.54487	0.01	0.1103		319996	D130060C09Rik	ILMN_1260199	Mus musculus cancer susceptibility candidate 4 (Casc4), transcript variant 1, mRNA.
D930005D10RIK	1780315	30.9	14.3	2.16084	0.0351	0.1278			D930005D10Rik	ILMN_2717228
DAPK2	6180427	211.9	95.3	2.2235	0	0		13143	Dapk2	ILMN_2977558	Mus musculus death-associated kinase 2 (Dapk2), mRNA.
DPPA5	7150711	27.8	13.4	2.07463	0.0464	0.1366		434423	Dppa5	ILMN_3090545	Mus musculus developmental pluripotency associated 5 (Dppa5), mRNA.
DUSP4	3400259	39.2	18.1	2.16575	0.0125	0.0877			Dusp4	ILMN_2608995
EFNB2	4050670	26.8	12	2.23333	0.0464	0.1516		13642	Efnb2	ILMN_2716212	Mus musculus ephrin B2 (Efnb2), mRNA.
EPB7.2	6330541	28.5	2.7	10.5556	0.0439	0.3208			Epb7.2	ILMN_2641032
EPHB3	2120068	46.9	22.9	2.04803	0.0038	0.0664		13845	Ephb3	ILMN_1213216	Mus musculus Eph receptor B3 (Ephb3), mRNA.
EPHX1	4280402	3087.5	1430.2	2.15879	0	0		13849	Ephx1	ILMN_2664224	Mus musculus epoxide hydrolase 1, microsomal (Ephx1), mRNA.
EPRS	1300202	28.7	6.7	4.28358	0.0439	0.2431		107508	Eprs	ILMN_3148398	Mus musculus glutamyl-prolyl-tRNA synthetase (Eprs), mRNA. XM_899642 XM_899647 XM_899651 XM_899655 XM_899659 XM_899665 XM_916645
F730014I05RIK	6510086	44.9	17.2	2.61047	0.0063	0.0977		228866	F730014I05Rik	ILMN_2626864	Mus musculus RIKEN cDNA F730014I05 gene (F730014I05Rik), mRNA.
FABP3	1170468	4486.3	2163.5	2.07363	0	0		14077	Fabp3	ILMN_2887630	Mus musculus fatty acid binding protein 3, muscle and heart (Fabp3), mRNA.
FBXW7	4060725	36.2	8.9	4.06742	0.0201	0.193			Fbxw7	ILMN_2676431
FMR2	4890520	36.3	17.3	2.09827	0.0213	0.1065		14266	Fmr2	ILMN_1259438	Mus musculus AF4/FMR2 family, member 2 (Aff2), mRNA.
FRRS1	6270112	41.3	15.9	2.59748	0.01	0.1028		20321	Frrs1	ILMN_3098120	Mus musculus ferric-chelate reductase 1 (Frrs1), mRNA.
GBA2	4060564	59.5	26.7	2.22846	0.0013	0.0439		230101	Gba2	ILMN_2900042	Mus musculus glucosidase beta 2 (Gba2), mRNA.
GCDH	4540273	33.6	16.3	2.06135	0.0251	0.0977		270076	Gcdh	ILMN_3136542	Mus musculus glutaryl-Coenzyme A dehydrogenase (Gcdh), transcript variant 2, mRNA.
GDF15	650524	372.8	101.6	3.66929	0	0		23886	Gdf15	ILMN_2735350	Mus musculus growth differentiation factor 15 (Gdf15), mRNA.
GNAS	1090132	4077.7	1872.7	2.17744	0	0			Gnas	ILMN_2638324
GPR156	2340600	186.2	76.1	2.44678	0	0		239845	Gpr156	ILMN_1220124	Mus musculus G protein-coupled receptor 156 (Gpr156), mRNA.
GZMN	6060128	27.7	10.9	2.54128	0.0464	0.1704		245839	Gzmn	ILMN_1229426	Mus musculus granzyme N (Gzmn), mRNA.
HIST1H2AG	70546	28.8	13	2.21538	0.0439	0.1416		319167	Hist1h2ag	ILMN_2981801	Mus musculus histone cluster 1, H2ag (Hist1h2ag), mRNA.
HIST1H4D	1410368	42.7	19.3	2.21244	0.01	0.0852		319156	Hist1h4d	ILMN_1251885	Mus musculus histone cluster 1, H4d (Hist1h4d), mRNA.
HOXD11	6200669	30	11.2	2.67857	0.0401	0.1679		15431	Hoxd11	ILMN_1231215	Mus musculus homeo box D11 (Hoxd11), mRNA.
IFITM2	840349	261.7	47.6	5.4979	0	0.0038		80876	Ifitm2	ILMN_1232667	Mus musculus interferon induced transmembrane protein 2 (Ifitm2), mRNA.
IGSF6	5670382	27.8	6	4.63333	0.0464	0.2519		80719	Igsf6	ILMN_2715673	Mus musculus immunoglobulin superfamily, member 6 (Igsf6), mRNA.
INPP4A	2690563	26.7	5.1	5.23529	0.0464	0.2782			Inpp4a	ILMN_2752808
INSIG1	4040240	40.6	15.9	2.55346	0.01	0.1078		231070	Insig1	ILMN_2620965	Mus musculus insulin induced gene 1 (Insig1), mRNA.
IRF3	4250291	37.8	10.4	3.63462	0.015	0.183			Irf3	ILMN_1224505
KCNA1	520593	32.7	13.1	2.49618	0.0288	0.1378			Kcna1	ILMN_1237059
KCNS1	3310646	30.6	11.5	2.66087	0.0388	0.1566			Kcns1	ILMN_2715619
KIFAP3	1260719	26.8	7.2	3.72222	0.0464	0.2419		16579	Kifap3	ILMN_1222022	Mus musculus kinesin-associated protein 3 (Kifap3), mRNA.
KRT7	7330477	32.1	15	2.14	0.0313	0.1241		110310	Krt7	ILMN_2961152	Mus musculus keratin 7 (Krt7), mRNA.
LASS2	4200327	40.9	19.3	2.11917	0.01	0.0865		76893	Lass2	ILMN_2893993	Mus musculus longevity assurance homolog 2 (S. cerevisiae) (Lass2), mRNA.
LGALS8	6560326	45.6	19.2	2.375	0.005	0.0865		56048	Lgals8	ILMN_1221288	Mus musculus lectin, galactose binding, soluble 8 (Lgals8), mRNA.
LIMK2	3060681	26.7	7.5	3.56	0.0464	0.218			Limk2	ILMN_2636169
LIN28	6290445	26.5	11.6	2.28448	0.0476	0.1604		83557	Lin28	ILMN_1220027	Mus musculus lin-28 homolog (C. elegans) (Lin28), mRNA.
LOC380712	1410050	34.6	16.9	2.04734	0.0226	0.0977			LOC380712	ILMN_1249828
LRSAM1	1110221	28.6	14	2.04286	0.0451	0.1366		227738	Lrsam1	ILMN_2708177	Mus musculus leucine rich repeat and sterile alpha motif containing 1 (Lrsam1), mRNA.
MATK	3440397	585.8	245.6	2.38518	0	0		17179	Matk	ILMN_2811421	Mus musculus megakaryocyte-associated tyrosine kinase (Matk), mRNA.
MCPT4	1820367	35.5	13.4	2.64925	0.0226	0.1303			Mcpt4	ILMN_1240746
MFGE8	2120286	31	6.7	4.62687	0.0363	0.2544			Mfge8	ILMN_2771034
MFN2	5670241	54.4	23	2.36522	0.0025	0.0664			Mfn2	ILMN_1259831
MRPL55	4230398	36.5	10.4	3.50962	0.0188	0.1742		67212	Mrpl55	ILMN_2590185	Mus musculus mitochondrial ribosomal protein L55 (Mrpl55), mRNA.
MRPS31	1410278	28.1	12.3	2.28455	0.0464	0.1491		57312	Mrps31	ILMN_2736094	Mus musculus mitochondrial ribosomal protein S31 (Mrps31), mRNA.
MUG1	5870010	114	17.3	6.5896	0	0.104		17836	Mug1	ILMN_2774563	Mus musculus murinoglobulin 1 (Mug1), mRNA. XM_981606
MUG2	4490278	130.8	26.2	4.99237	0	0.0526		17837	Mug2	ILMN_2793806	Mus musculus murinoglobulin 2 (Mug2), mRNA.
MUSK	2370273	40.6	20.1	2.0199	0.01	0.0802			Musk	ILMN_1259616
MYLIP	1470184	34.3	13.9	2.46763	0.0238	0.1353			Mylip	ILMN_2590339
NDRG4	3140681	49.5	22	2.25	0.0038	0.0739			Ndrg4	ILMN_2751854
NINJ2	4590692	31.4	12.3	2.55285	0.0338	0.1529			Ninj2	ILMN_2626283
NT5C1B	4880754	31.3	15.4	2.03247	0.0338	0.1153		70881	Nt5c1b	ILMN_2669801	Mus musculus 5'-nucleotidase, cytosolic IB (Nt5c1b), mRNA.
OLFR1331	4860204	33	16.2	2.03704	0.0276	0.1103		258159	Olfr1331	ILMN_2966586	Mus musculus olfactory receptor 1331 (Olfr1331), mRNA.
OLFR281	630601	26.1	9	2.9	0.0476	0.213			Olfr281	ILMN_1255489
OLFR982	70279	46	22.3	2.06278	0.005	0.0714		258853	Olfr982	ILMN_2698350	Mus musculus olfactory receptor 982 (Olfr982), mRNA.
P2RXL1	6840538	26.4	11.2	2.35714	0.0476	0.1729		18440	P2rxl1	ILMN_2706410	Mus musculus purinergic receptor P2X-like 1, orphan receptor (P2rxl1), mRNA.
PDZRN3	5310639	78.6	30.8	2.55195	0	0.0288		55983	Pdzrn3	ILMN_2648937	Mus musculus PDZ domain containing RING finger 3 (Pdzrn3), mRNA.
PEX3	1340632	46.7	18.1	2.58011	0.0038	0.089			Pex3	ILMN_2738242
PHLDA2	6290014	111.9	50.7	2.2071	0	0.0038			Phlda2	ILMN_2425029
PLDN	6660725	38	12.9	2.94574	0.015	0.1441			Pldn	ILMN_1243525
PLEC1	6330270	31.8	12	2.65	0.0313	0.1516			Plec1	ILMN_1213678
PNPO	2000593	28.3	10.6	2.66981	0.0451	0.1704		103711	Pnpo	ILMN_2855792	Mus musculus pyridoxine 5'-phosphate oxidase (Pnpo), mRNA.
POLL	4260358	37.8	11.9	3.17647	0.015	0.1441			Poll	ILMN_2651209
POLR3G	2320598	30.9	7.9	3.91139	0.0363	0.2143		67486	Polr3g	ILMN_3074058	Mus musculus polymerase (RNA) III (DNA directed) polypeptide G (Polr3g), mRNA.
PPARGC1A	5550025	96.4	19.2	5.02083	0	0.0865		19017	Ppargc1a	ILMN_2710139	Mus musculus peroxisome proliferative activated receptor, gamma, coactivator 1 alpha (Ppargc1a), mRNA.
PPFIBP1	160577	66.2	29	2.28276	0.0013	0.0414		67533	Ppfibp1	ILMN_3150724	Mus musculus PTPRF interacting protein, binding protein 1 (liprin beta 1) (Ppfibp1), mRNA.
PPP1R8	6420470	27.3	7.2	3.79167	0.0464	0.218		100336	Ppp1r8	ILMN_2760840	Mus musculus protein phosphatase 1, regulatory (inhibitor) subunit 8 (Ppp1r8), mRNA.
PPP3CA	4180307	36.6	13.6	2.69118	0.0188	0.1366			Ppp3ca	ILMN_1227899
PRKG1	1450519	40	17.9	2.23464	0.01	0.0865			Prkg1	ILMN_2693295
PROK2	2710309	111.1	40.9	2.71638	0	0.0125		50501	Prok2	ILMN_3147259	Mus musculus prokineticin 2 (Prok2), transcript variant 1, mRNA.
PSMB10	5870398	27.2	11.8	2.30508	0.0464	0.1566		19171	Psmb10	ILMN_2757870	Mus musculus proteasome (prosome, macropain) subunit, beta type 10 (Psmb10), mRNA.
PSMB10	6350343	26.5	8.9	2.97753	0.0464	0.1767		19171	Psmb10	ILMN_2914843	Mus musculus proteasome (prosome, macropain) subunit, beta type 10 (Psmb10), mRNA.
PSMD11	4060608	32.9	13	2.53077	0.0301	0.1404		69077	Psmd11	ILMN_2888116	Mus musculus proteasome (prosome, macropain) 26S subunit, non-ATPase, 11 (Psmd11), mRNA.
PTGS1	6620445	46.7	13.1	3.56489	0.0038	0.1353			Ptgs1	ILMN_1224866
RAPSN	3370482	29.5	11.8	2.5	0.0426	0.1566		19400	Rapsn	ILMN_2723095	Mus musculus receptor-associated protein of the synapse (Rapsn), mRNA.
RASA1	6900563	34	12.5	2.72	0.0238	0.1441			Rasa1	ILMN_1237573
RBPSUH	4390056	27.6	13.4	2.0597	0.0464	0.1353			Rbpsuh	ILMN_2588315
RCE1	4290445	31	13.1	2.36641	0.0351	0.1378		19671	Rce1	ILMN_1235234	Mus musculus RCE1 homolog, prenyl protein peptidase (S. cerevisiae) (Rce1), mRNA.
RECC1	3940577	27.6	13.8	2	0.0464	0.1366		19687	Recc1	ILMN_1240620	Mus musculus replication factor C (activator 1) 1 (Rfc1), mRNA.
REPRIMO	6040064	108	40.3	2.6799	0	0.0125		67874	Reprimo	ILMN_2643212	Mus musculus reprimo, TP53 dependent G2 arrest mediator candidate (Rprm), mRNA.
RFX1	5720424	48.2	22.4	2.15179	0.0038	0.0739		19724	Rfx1	ILMN_2708347	Mus musculus regulatory factor X, 1 (influences HLA class II expression) (Rfx1), mRNA.
RFXAP	150139	28.4	14.1	2.01418	0.0451	0.1291			Rfxap	ILMN_2644992
RIOK3	770338	31.9	11.1	2.87387	0.0338	0.1679			Riok3	ILMN_2763548
RPAP1	4390066	28.3	2.1	13.4762	0.0451	0.3722		68925	Rpap1	ILMN_2952049	Mus musculus RNA polymerase II associated protein 1 (Rpap1), mRNA.
SERPINA3K	2810364	26.3	4.2	6.2619	0.0476	0.3033		20714	Serpina3k	ILMN_2970494	Mus musculus serine (or cysteine) peptidase inhibitor, clade A, member 3K (Serpina3k), mRNA.
SESN1	2970025	57.8	28	2.06429	0.0013	0.0414		140742	Sesn1	ILMN_3059476	Mus musculus sestrin 1 (Sesn1), mRNA.
SLC4A1	1230435	28.6	8.5	3.36471	0.0451	0.2043		20533	Slc4a1	ILMN_1227675	Mus musculus solute carrier family 4 (anion exchanger), member 1 (Slc4a1), mRNA.
SRC	3120709	29	12	2.41667	0.0426	0.1541			Src	ILMN_2677529
STAU1	4490204	28.8	13.4	2.14925	0.0439	0.1353			Stau1	ILMN_2668197
SULF1	4290142	29.5	14.6	2.02055	0.0426	0.1278			Sulf1	ILMN_1222489
SYT7	6940360	26.6	9.4	2.82979	0.0464	0.1842			Syt7	ILMN_2662581
TIMP1	160332	49	23.3	2.103	0.0038	0.0639		21857	Timp1	ILMN_3103896	Mus musculus tissue inhibitor of metalloproteinase 1 (Timp1), transcript variant 2, mRNA.
TMEM102	3930731	96.5	47	2.05319	0	0.0075		380705	Tmem102	ILMN_2919882	Mus musculus transmembrane protein 102 (Tmem102), mRNA.
TMEM54	2690035	26.4	7.7	3.42857	0.0476	0.2143		66260	Tmem54	ILMN_2919393	Mus musculus transmembrane protein 54 (Tmem54), mRNA.
TNFRSF1A	7160059	44.4	14	3.17143	0.0063	0.1303		21937	Tnfrsf1a	ILMN_1241228	Mus musculus tumor necrosis factor receptor superfamily, member 1a (Tnfrsf1a), mRNA.
TNIP2	3290386	35.1	2.8	12.5357	0.0226	0.3421		231130	Tnip2	ILMN_2874489	Mus musculus TNFAIP3 interacting protein 2 (Tnip2), mRNA.
TNR	6770670	30.3	13.1	2.31298	0.0401	0.1366			Tnr	ILMN_1252176
TOP1MT	4760220	31.2	14.1	2.21277	0.0338	0.1228		72960	Top1mt	ILMN_3024238	Mus musculus DNA topoisomerase 1, mitochondrial (Top1mt), mRNA.
TPM2	6370241	132.6	48.9	2.71166	0	0.0038		22004	Tpm2	ILMN_2487170	Mus musculus tropomyosin 2, beta (Tpm2), mRNA.
TXK	7150561	33.1	13.9	2.38129	0.0276	0.1303			Txk	ILMN_2459924
UCHL3	6450039	26.6	11.6	2.2931	0.0464	0.1554		50933	Uchl3	ILMN_2970879	Mus musculus ubiquitin carboxyl-terminal esterase L3 (ubiquitin thiolesterase) (Uchl3), mRNA.
UGT1A6A	3800446	36	6.1	5.90164	0.0226	0.2632		94284	Ugt1a6a	ILMN_1212835	Mus musculus UDP glucuronosyltransferase 1 family, polypeptide A6A (Ugt1a6a), mRNA.
UGT2B36	840431	42	11.4	3.68421	0.01	0.1554		231396	Ugt2b36	ILMN_2955818	Mus musculus UDP glucuronosyltransferase 2 family, polypeptide B36 (Ugt2b36), mRNA.
WDR45L	130402	28.4	12.2	2.32787	0.0451	0.1654		66840	Wdr45l	ILMN_1251642	Mus musculus Wdr45 like (Wdr45l), mRNA.
WNT5A	7400706	72.1	22.4	3.21875	0	0.0752		22418	Wnt5a	ILMN_2472917	Mus musculus wingless-related MMTV integration site 5A (Wnt5a), mRNA.
ZDHHC12	4180348	39.7	9.6	4.13542	0.01	0.1942		66220	Zdhhc12	ILMN_3148355	Mus musculus zinc finger, DHHC domain containing 12 (Zdhhc12), transcript variant 2, mRNA.

## Sheet: Cell death
TargetID	Probe	Signal_X	Signal_Y	x/y	DetectionPval_X	DetectionPval_Y	UNIGENE_ID	ENTREZ_GENE_ID	SYMBOL	PROBE_ID	DEFINITION
0610010K06RIK	1500400	27	5.3	5.09434	0.0464	0.2794			0610010K06Rik	ILMN_2637698
1110059P08RIK	5910193	44.1	20.3	2.17241	0.0063	0.0789			1110059P08Rik	ILMN_2679823
1600012H06RIK	4830291	33.1	13.7	2.41606	0.0263	0.1353		67912	1600012H06Rik	ILMN_2718861	Mus musculus RIKEN cDNA 1600012H06 gene (1600012H06Rik), mRNA.
1700127F16RIK	1570370	28.5	4.2	6.78571	0.0451	0.3008			1700127F16Rik	ILMN_1229131
2210012G02RIK	3360544	31.2	9.4	3.31915	0.0338	0.1855			2210012G02Rik	ILMN_2615110
2210403B10RIK	1660152	68.7	32.9	2.08815	0	0.0213			2210403B10Rik	ILMN_2719702
2310016C08RIK	4290152	28.6	13.8	2.07246	0.0451	0.1291		69573	2310016C08Rik	ILMN_2926198	Mus musculus RIKEN cDNA 2310016C08 gene (2310016C08Rik), mRNA.
2310021P13RIK	5220523	35.5	16.9	2.10059	0.0226	0.0977			2310021P13Rik	ILMN_1217926
2510048K03RIK	1980128	29.7	14.4	2.0625	0.0401	0.1228		72461	2510048K03Rik	ILMN_2639155	Mus musculus prolylcarboxypeptidase (angiotensinase C) (Prcp), mRNA.
2600016J21RIK	5690390	28	6	4.66667	0.0464	0.2581			2600016J21Rik	ILMN_2590200
2610042L04RIK	450369	32.2	13.3	2.42105	0.0313	0.1429		545015	2610042L04Rik	ILMN_3136593	Mus musculus RIKEN cDNA 2610042L04 gene (2610042L04Rik), mRNA.
2610207I05RIK	2600079	39	18.7	2.08556	0.0138	0.0852		233789	2610207I05Rik	ILMN_2930057	Mus musculus RIKEN cDNA 2610207I05 gene (2610207I05Rik), mRNA.
4430402I18RIK	20437	48.9	21.7	2.25346	0.0038	0.0764			4430402I18Rik	ILMN_2719487
4631403P03RIK	4180152	82.6	39.3	2.10178	0	0.0125		225392	4631403P03Rik	ILMN_2671794	Mus musculus RELT-like 2 (Rell2), mRNA.
4933404M02RIK	780653	36.2	16.2	2.23457	0.0213	0.1078			4933404M02Rik	ILMN_1249756
4933424B01RIK	7210288	28.8	8.6	3.34884	0.0439	0.188		71177	4933424B01Rik	ILMN_1252267	Mus musculus RIKEN cDNA 4933424B01 gene (4933424B01Rik), mRNA.
5430407P10RIK	3930008	28.5	4.4	6.47727	0.0451	0.2882		227545	5430407P10Rik	ILMN_2872011	Mus musculus RIKEN cDNA 5430407P10 gene (5430407P10Rik), mRNA.
5630401D24RIK	5960706	32.9	11	2.99091	0.0301	0.1729		71449	5630401D24Rik	ILMN_2993782	Mus musculus RIKEN cDNA 5630401D24 gene (5630401D24Rik), mRNA.
6330505F04RIK	4900376	26.1	9.6	2.71875	0.0489	0.1767		236790	6330505F04Rik	ILMN_2692041	Mus musculus DEAD/H (Asp-Glu-Ala-Asp/His) box polypeptide 26B (Ddx26b), mRNA.
6530405K19	6220739	26.3	12.7	2.07087	0.0489	0.1441			6530405K19	ILMN_1223501
8030462N17RIK	4560750	48	10.7	4.48598	0.0038	0.1679		212163	8030462N17Rik	ILMN_2776187	Mus musculus RIKEN cDNA 8030462N17 gene (8030462N17Rik), mRNA.
9130217G22RIK	5390110	31.1	9.8	3.17347	0.0351	0.1917			9130217G22Rik	ILMN_2716968
9530077C05RIK	3360131	43.2	14.7	2.93878	0.0088	0.1278		68283	9530077C05Rik	ILMN_2833152	Mus musculus RIKEN cDNA 9530077C05 gene (9530077C05Rik), mRNA.
A030007L22	2650075	27.2	9.5	2.86316	0.0464	0.198		328264	A030007L22	ILMN_2741780	Mus musculus predicted gene, EG328264 (EG328264), mRNA.
A830006F12RIK	1570064	34.4	15.6	2.20513	0.0238	0.1078		320460	A830006F12Rik	ILMN_2778438	Mus musculus RIKEN cDNA A830006F12 gene (A830006F12Rik), mRNA.
A930010I20RIK	630327	62.2	19.4	3.20619	0.0013	0.0852			A930010I20Rik	ILMN_2620799
AA407659	610356	48.6	21.3	2.28169	0.0038	0.0764		106840	AA407659	ILMN_2876015	Mus musculus expressed sequence AA407659 (AA407659), mRNA.
AA407930	1400170	27.6	5.5	5.01818	0.0464	0.2794		100494	AA407930	ILMN_1230489	Mus musculus zinc finger, AN1-type domain 2A (Zfand2a), mRNA.
AA691260	1300762	30.1	5.8	5.18966	0.0401	0.2581			AA691260	ILMN_2606136
ACBD4	3180754	29.1	12	2.425	0.0426	0.1604			Acbd4	ILMN_2689540
ACTN2	1050678	320.2	148.5	2.15623	0	0		11472	Actn2	ILMN_2797061	Mus musculus actinin alpha 2 (Actn2), mRNA.
ADAM24	4590403	30.2	13.6	2.22059	0.0401	0.1441		13526	Adam24	ILMN_1218770	Mus musculus a disintegrin and metallopeptidase domain 24 (testase 1) (Adam24), mRNA.
ADAM8	7200037	58	24.8	2.33871	0.0013	0.0614			Adam8	ILMN_1224005
ADAMTS17	2230332	39	15.1	2.58278	0.0138	0.1115		233332	Adamts17	ILMN_2881801	Mus musculus ADAM metallopeptidase with thrombospondin type 1 motif, 17 (Adamts17), mRNA.
ADPRHL1	4250349	65.4	31.4	2.0828	0.0013	0.0276		234072	Adprhl1	ILMN_1247158	Mus musculus ADP-ribosylhydrolase like 1 (Adprhl1), mRNA.
AGER	70674	27	9.8	2.7551	0.0464	0.1679			Ager	ILMN_1239451
AI597468	6760671	30.2	5.8	5.2069	0.0401	0.2494		103266	AI597468	ILMN_3160449	Mus musculus expressed sequence AI597468 (AI597468), mRNA.
ALOXE3	830553	32	15.5	2.06452	0.0313	0.1115		23801	Aloxe3	ILMN_1248005	Mus musculus arachidonate lipoxygenase 3 (Aloxe3), mRNA.
ALX3	4010521	26.5	1.2	22.0833	0.0476	0.4123		11694	Alx3	ILMN_3128478	Mus musculus aristaless 3 (Alx3), mRNA.
AMPH	5690563	35.9	16.2	2.21605	0.0213	0.104		218038	Amph	ILMN_2842843	Mus musculus amphiphysin (Amph), mRNA.
ANG1	5360537	133.7	26	5.14231	0	0.0514		11727	Ang1	ILMN_2875251	Mus musculus angiogenin, ribonuclease, RNase A family, 5 (Ang), mRNA.
AP1G2	1690544	31.8	13.3	2.39098	0.0326	0.1404		11766	Ap1g2	ILMN_1246903	Mus musculus adaptor protein complex AP-1, gamma 2 subunit (Ap1g2), mRNA.
AQP5	610255	37	17.2	2.15116	0.0175	0.1015		11830	Aqp5	ILMN_1259982	Mus musculus aquaporin 5 (Aqp5), mRNA.
AQP8	2470717	61.6	26	2.36923	0.0013	0.0526		11833	Aqp8	ILMN_2756379	Mus musculus aquaporin 8 (Aqp8), mRNA.
ARFL4	4260300	28	13.6	2.05882	0.0464	0.1441		66182	Arfl4	ILMN_2622354	Mus musculus ADP-ribosylation factor 4-like (Arfl4), mRNA.
ARID1A	360379	29.3	12.1	2.42149	0.0426	0.1516		93760	Arid1a	ILMN_3128260	Mus musculus AT rich interactive domain 1A (Swi1 like) (Arid1a), mRNA.
ARRB1	2600242	30.6	13.3	2.30075	0.0401	0.1366			Arrb1	ILMN_2698985
ARTN	240608	30.3	11.6	2.61207	0.0401	0.1679		11876	Artn	ILMN_2941280	Mus musculus artemin (Artn), mRNA.
ATF3	1090438	29.5	0.2	147.5	0.0426	0.4135		11910	Atf3	ILMN_2619408	Mus musculus activating transcription factor 3 (Atf3), mRNA.
AV006891	610221	62	21	2.95238	0.0013	0.0789		65964	AV006891	ILMN_1217939	Mus musculus RIKEN cDNA B230120H23 gene (B230120H23Rik), transcript variant 1, mRNA.
AVPR1A	2630195	27.7	9	3.07778	0.0464	0.1967		54140	Avpr1a	ILMN_1242999	Mus musculus arginine vasopressin receptor 1A (Avpr1a), mRNA.
B430306N03RIK	2630433	26.2	11.8	2.22034	0.0489	0.1554		320148	B430306N03Rik	ILMN_2733567	Mus musculus RIKEN cDNA B430306N03 gene (B430306N03Rik), mRNA.
BC026782	2070349	29.2	9.5	3.07368	0.0426	0.1905		545366	BC026782	ILMN_3041654	Mus musculus cDNA sequence BC026782 (BC026782), mRNA.
BC055324	4540672	26.9	9.9	2.71717	0.0464	0.193		381306	BC055324	ILMN_2934549	Mus musculus cDNA sequence BC055324 (BC055324), mRNA.
BC057371	5090653	68.3	31.9	2.14107	0	0.0213		194237	BC057371	ILMN_2879196	Mus musculus cDNA sequence BC057371 (BC057371), mRNA.
BC057371	2680133	38.1	9	4.23333	0.015	0.2105		194237	BC057371	ILMN_2879195	Mus musculus cDNA sequence BC057371 (BC057371), mRNA.
BCL9	5390603	37.8	16.4	2.30488	0.015	0.099		77578	Bcl9	ILMN_2808751	Mus musculus B-cell CLL/lymphoma 9 (Bcl9), mRNA.
BMP5	6940519	27.5	12.4	2.21774	0.0464	0.1454			Bmp5	ILMN_2682493
BRCA2	5570356	35.5	14.6	2.43151	0.0226	0.1178		12190	Brca2	ILMN_3109564	Mus musculus breast cancer 2 (Brca2), transcript variant 1, mRNA.
BTG1	6480703	47.2	16.6	2.84337	0.0038	0.109		12226	Btg1	ILMN_2866185	Mus musculus B-cell translocation gene 1, anti-proliferative (Btg1), mRNA.
CAMK2D	4060477	27.4	12.5	2.192	0.0464	0.1566		108058	Camk2d	ILMN_3119478	Mus musculus calcium/calmodulin-dependent protein kinase II, delta (Camk2d), transcript variant 2, mRNA.
CART	4050706	321.3	131.8	2.43778	0	0			Cart	ILMN_3123063
CCNG1	3830136	338.8	139.2	2.43391	0	0			Ccng1	ILMN_2702233
CCNG1	1410204	371	147.7	2.51185	0	0			Ccng1	ILMN_2710229
CD97	2810632	27.4	12.9	2.12403	0.0464	0.1366		26364	Cd97	ILMN_2694175	Mus musculus CD97 antigen (Cd97), mRNA.
CDKN1A	7040491	36.6	7	5.22857	0.0188	0.2155		12575	Cdkn1a	ILMN_2846775	Mus musculus cyclin-dependent kinase inhibitor 1A (P21) (Cdkn1a), mRNA.
CDON	2570204	29.9	11.9	2.51261	0.0401	0.1604		57810	Cdon	ILMN_2727643	Mus musculus cell adhesion molecule-related/down-regulated by oncogenes (Cdon), mRNA.
CEP2	5090452	78.7	38.3	2.05483	0	0.0125			Cep2	ILMN_1213506
CERK	1190377	27.5	13.1	2.09924	0.0464	0.1441			Cerk	ILMN_2749958
CITED1	3990292	29.6	14.5	2.04138	0.0401	0.1203		12705	Cited1	ILMN_1213474	Mus musculus Cbp/p300-interacting transactivator with Glu/Asp-rich carboxy-terminal domain 1 (Cited1), mRNA.
CKMT2	430427	65.8	27.8	2.36691	0.0013	0.0476		76722	Ckmt2	ILMN_2817864	Mus musculus creatine kinase, mitochondrial 2 (Ckmt2), mRNA.
CPEB1	6480360	30.5	12.2	2.5	0.0401	0.1441		12877	Cpeb1	ILMN_1230062	Mus musculus cytoplasmic polyadenylation element binding protein 1 (Cpeb1), mRNA.
CPEB4	2450274	91	36.9	2.46612	0	0.015		67579	Cpeb4	ILMN_2807803	Mus musculus cytoplasmic polyadenylation element binding protein 4 (Cpeb4), mRNA.
CPSF4	6770397	71.8	35.6	2.01685	0	0.0188		54188	Cpsf4	ILMN_2722778	Mus musculus cleavage and polyadenylation specific factor 4 (Cpsf4), mRNA.
CREG2	6330307	26.1	6.2	4.20968	0.0489	0.2343			Creg2	ILMN_2731854
CSPG5	7610176	147.1	60.7	2.42339	0	0		29873	Cspg5	ILMN_2732634	Mus musculus chondroitin sulfate proteoglycan 5 (Cspg5), mRNA.
CTNS	2680561	27.4	8.2	3.34146	0.0464	0.2155		83429	Ctns	ILMN_2653284	Mus musculus cystinosis, nephropathic (Ctns), mRNA.
CTRB1	4560414	67.8	29.1	2.3299	0	0.0414		66473	Ctrb1	ILMN_2919377	Mus musculus chymotrypsinogen B1 (Ctrb1), mRNA.
CYLN2	2970739	26.8	12.6	2.12698	0.0464	0.1479			Cyln2	ILMN_2698400
D130060C09RIK	4880598	39.7	15.6	2.54487	0.01	0.1103		319996	D130060C09Rik	ILMN_1260199	Mus musculus cancer susceptibility candidate 4 (Casc4), transcript variant 1, mRNA.
D930005D10RIK	1780315	30.9	14.3	2.16084	0.0351	0.1278			D930005D10Rik	ILMN_2717228
DAPK2	6180427	211.9	95.3	2.2235	0	0		13143	Dapk2	ILMN_2977558	Mus musculus death-associated kinase 2 (Dapk2), mRNA.
DPPA5	7150711	27.8	13.4	2.07463	0.0464	0.1366		434423	Dppa5	ILMN_3090545	Mus musculus developmental pluripotency associated 5 (Dppa5), mRNA.
DUSP4	3400259	39.2	18.1	2.16575	0.0125	0.0877			Dusp4	ILMN_2608995
EFNB2	4050670	26.8	12	2.23333	0.0464	0.1516		13642	Efnb2	ILMN_2716212	Mus musculus ephrin B2 (Efnb2), mRNA.
EPB7.2	6330541	28.5	2.7	10.5556	0.0439	0.3208			Epb7.2	ILMN_2641032
EPHB3	2120068	46.9	22.9	2.04803	0.0038	0.0664		13845	Ephb3	ILMN_1213216	Mus musculus Eph receptor B3 (Ephb3), mRNA.
EPHX1	4280402	3087.5	1430.2	2.15879	0	0		13849	Ephx1	ILMN_2664224	Mus musculus epoxide hydrolase 1, microsomal (Ephx1), mRNA.
EPRS	1300202	28.7	6.7	4.28358	0.0439	0.2431		107508	Eprs	ILMN_3148398	Mus musculus glutamyl-prolyl-tRNA synthetase (Eprs), mRNA. XM_899642 XM_899647 XM_899651 XM_899655 XM_899659 XM_899665 XM_916645
F730014I05RIK	6510086	44.9	17.2	2.61047	0.0063	0.0977		228866	F730014I05Rik	ILMN_2626864	Mus musculus RIKEN cDNA F730014I05 gene (F730014I05Rik), mRNA.
FABP3	1170468	4486.3	2163.5	2.07363	0	0		14077	Fabp3	ILMN_2887630	Mus musculus fatty acid binding protein 3, muscle and heart (Fabp3), mRNA.
FBXW7	4060725	36.2	8.9	4.06742	0.0201	0.193			Fbxw7	ILMN_2676431
FMR2	4890520	36.3	17.3	2.09827	0.0213	0.1065		14266	Fmr2	ILMN_1259438	Mus musculus AF4/FMR2 family, member 2 (Aff2), mRNA.
FRRS1	6270112	41.3	15.9	2.59748	0.01	0.1028		20321	Frrs1	ILMN_3098120	Mus musculus ferric-chelate reductase 1 (Frrs1), mRNA.
GBA2	4060564	59.5	26.7	2.22846	0.0013	0.0439		230101	Gba2	ILMN_2900042	Mus musculus glucosidase beta 2 (Gba2), mRNA.
GCDH	4540273	33.6	16.3	2.06135	0.0251	0.0977		270076	Gcdh	ILMN_3136542	Mus musculus glutaryl-Coenzyme A dehydrogenase (Gcdh), transcript variant 2, mRNA.
GDF15	650524	372.8	101.6	3.66929	0	0		23886	Gdf15	ILMN_2735350	Mus musculus growth differentiation factor 15 (Gdf15), mRNA.
GNAS	1090132	4077.7	1872.7	2.17744	0	0			Gnas	ILMN_2638324
GPR156	2340600	186.2	76.1	2.44678	0	0		239845	Gpr156	ILMN_1220124	Mus musculus G protein-coupled receptor 156 (Gpr156), mRNA.
GZMN	6060128	27.7	10.9	2.54128	0.0464	0.1704		245839	Gzmn	ILMN_1229426	Mus musculus granzyme N (Gzmn), mRNA.
HIST1H2AG	70546	28.8	13	2.21538	0.0439	0.1416		319167	Hist1h2ag	ILMN_2981801	Mus musculus histone cluster 1, H2ag (Hist1h2ag), mRNA.
HIST1H4D	1410368	42.7	19.3	2.21244	0.01	0.0852		319156	Hist1h4d	ILMN_1251885	Mus musculus histone cluster 1, H4d (Hist1h4d), mRNA.
HOXD11	6200669	30	11.2	2.67857	0.0401	0.1679		15431	Hoxd11	ILMN_1231215	Mus musculus homeo box D11 (Hoxd11), mRNA.
IFITM2	840349	261.7	47.6	5.4979	0	0.0038		80876	Ifitm2	ILMN_1232667	Mus musculus interferon induced transmembrane protein 2 (Ifitm2), mRNA.
IGSF6	5670382	27.8	6	4.63333	0.0464	0.2519		80719	Igsf6	ILMN_2715673	Mus musculus immunoglobulin superfamily, member 6 (Igsf6), mRNA.
INPP4A	2690563	26.7	5.1	5.23529	0.0464	0.2782			Inpp4a	ILMN_2752808
INSIG1	4040240	40.6	15.9	2.55346	0.01	0.1078		231070	Insig1	ILMN_2620965	Mus musculus insulin induced gene 1 (Insig1), mRNA.
IRF3	4250291	37.8	10.4	3.63462	0.015	0.183			Irf3	ILMN_1224505
KCNA1	520593	32.7	13.1	2.49618	0.0288	0.1378			Kcna1	ILMN_1237059
KCNS1	3310646	30.6	11.5	2.66087	0.0388	0.1566			Kcns1	ILMN_2715619
KIFAP3	1260719	26.8	7.2	3.72222	0.0464	0.2419		16579	Kifap3	ILMN_1222022	Mus musculus kinesin-associated protein 3 (Kifap3), mRNA.
KRT7	7330477	32.1	15	2.14	0.0313	0.1241		110310	Krt7	ILMN_2961152	Mus musculus keratin 7 (Krt7), mRNA.
LASS2	4200327	40.9	19.3	2.11917	0.01	0.0865		76893	Lass2	ILMN_2893993	Mus musculus longevity assurance homolog 2 (S. cerevisiae) (Lass2), mRNA.
LGALS8	6560326	45.6	19.2	2.375	0.005	0.0865		56048	Lgals8	ILMN_1221288	Mus musculus lectin, galactose binding, soluble 8 (Lgals8), mRNA.
LIMK2	3060681	26.7	7.5	3.56	0.0464	0.218			Limk2	ILMN_2636169
LIN28	6290445	26.5	11.6	2.28448	0.0476	0.1604		83557	Lin28	ILMN_1220027	Mus musculus lin-28 homolog (C. elegans) (Lin28), mRNA.
LOC380712	1410050	34.6	16.9	2.04734	0.0226	0.0977			LOC380712	ILMN_1249828
LRSAM1	1110221	28.6	14	2.04286	0.0451	0.1366		227738	Lrsam1	ILMN_2708177	Mus musculus leucine rich repeat and sterile alpha motif containing 1 (Lrsam1), mRNA.
MATK	3440397	585.8	245.6	2.38518	0	0		17179	Matk	ILMN_2811421	Mus musculus megakaryocyte-associated tyrosine kinase (Matk), mRNA.
MCPT4	1820367	35.5	13.4	2.64925	0.0226	0.1303			Mcpt4	ILMN_1240746
MFGE8	2120286	31	6.7	4.62687	0.0363	0.2544			Mfge8	ILMN_2771034
MFN2	5670241	54.4	23	2.36522	0.0025	0.0664			Mfn2	ILMN_1259831
MRPL55	4230398	36.5	10.4	3.50962	0.0188	0.1742		67212	Mrpl55	ILMN_2590185	Mus musculus mitochondrial ribosomal protein L55 (Mrpl55), mRNA.
MRPS31	1410278	28.1	12.3	2.28455	0.0464	0.1491		57312	Mrps31	ILMN_2736094	Mus musculus mitochondrial ribosomal protein S31 (Mrps31), mRNA.
MUG1	5870010	114	17.3	6.5896	0	0.104		17836	Mug1	ILMN_2774563	Mus musculus murinoglobulin 1 (Mug1), mRNA. XM_981606
MUG2	4490278	130.8	26.2	4.99237	0	0.0526		17837	Mug2	ILMN_2793806	Mus musculus murinoglobulin 2 (Mug2), mRNA.
MUSK	2370273	40.6	20.1	2.0199	0.01	0.0802			Musk	ILMN_1259616
MYLIP	1470184	34.3	13.9	2.46763	0.0238	0.1353			Mylip	ILMN_2590339
NDRG4	3140681	49.5	22	2.25	0.0038	0.0739			Ndrg4	ILMN_2751854
NINJ2	4590692	31.4	12.3	2.55285	0.0338	0.1529			Ninj2	ILMN_2626283
NT5C1B	4880754	31.3	15.4	2.03247	0.0338	0.1153		70881	Nt5c1b	ILMN_2669801	Mus musculus 5'-nucleotidase, cytosolic IB (Nt5c1b), mRNA.
OLFR1331	4860204	33	16.2	2.03704	0.0276	0.1103		258159	Olfr1331	ILMN_2966586	Mus musculus olfactory receptor 1331 (Olfr1331), mRNA.
OLFR281	630601	26.1	9	2.9	0.0476	0.213			Olfr281	ILMN_1255489
OLFR982	70279	46	22.3	2.06278	0.005	0.0714		258853	Olfr982	ILMN_2698350	Mus musculus olfactory receptor 982 (Olfr982), mRNA.
P2RXL1	6840538	26.4	11.2	2.35714	0.0476	0.1729		18440	P2rxl1	ILMN_2706410	Mus musculus purinergic receptor P2X-like 1, orphan receptor (P2rxl1), mRNA.
PDZRN3	5310639	78.6	30.8	2.55195	0	0.0288		55983	Pdzrn3	ILMN_2648937	Mus musculus PDZ domain containing RING finger 3 (Pdzrn3), mRNA.
PEX3	1340632	46.7	18.1	2.58011	0.0038	0.089			Pex3	ILMN_2738242
PHLDA2	6290014	111.9	50.7	2.2071	0	0.0038			Phlda2	ILMN_2425029
PLDN	6660725	38	12.9	2.94574	0.015	0.1441			Pldn	ILMN_1243525
PLEC1	6330270	31.8	12	2.65	0.0313	0.1516			Plec1	ILMN_1213678
PNPO	2000593	28.3	10.6	2.66981	0.0451	0.1704		103711	Pnpo	ILMN_2855792	Mus musculus pyridoxine 5'-phosphate oxidase (Pnpo), mRNA.
POLL	4260358	37.8	11.9	3.17647	0.015	0.1441			Poll	ILMN_2651209
POLR3G	2320598	30.9	7.9	3.91139	0.0363	0.2143		67486	Polr3g	ILMN_3074058	Mus musculus polymerase (RNA) III (DNA directed) polypeptide G (Polr3g), mRNA.
PPARGC1A	5550025	96.4	19.2	5.02083	0	0.0865		19017	Ppargc1a	ILMN_2710139	Mus musculus peroxisome proliferative activated receptor, gamma, coactivator 1 alpha (Ppargc1a), mRNA.
PPFIBP1	160577	66.2	29	2.28276	0.0013	0.0414		67533	Ppfibp1	ILMN_3150724	Mus musculus PTPRF interacting protein, binding protein 1 (liprin beta 1) (Ppfibp1), mRNA.
PPP1R8	6420470	27.3	7.2	3.79167	0.0464	0.218		100336	Ppp1r8	ILMN_2760840	Mus musculus protein phosphatase 1, regulatory (inhibitor) subunit 8 (Ppp1r8), mRNA.
PPP3CA	4180307	36.6	13.6	2.69118	0.0188	0.1366			Ppp3ca	ILMN_1227899
PRKG1	1450519	40	17.9	2.23464	0.01	0.0865			Prkg1	ILMN_2693295
PROK2	2710309	111.1	40.9	2.71638	0	0.0125		50501	Prok2	ILMN_3147259	Mus musculus prokineticin 2 (Prok2), transcript variant 1, mRNA.
PSMB10	5870398	27.2	11.8	2.30508	0.0464	0.1566		19171	Psmb10	ILMN_2757870	Mus musculus proteasome (prosome, macropain) subunit, beta type 10 (Psmb10), mRNA.
PSMB10	6350343	26.5	8.9	2.97753	0.0464	0.1767		19171	Psmb10	ILMN_2914843	Mus musculus proteasome (prosome, macropain) subunit, beta type 10 (Psmb10), mRNA.
PSMD11	4060608	32.9	13	2.53077	0.0301	0.1404		69077	Psmd11	ILMN_2888116	Mus musculus proteasome (prosome, macropain) 26S subunit, non-ATPase, 11 (Psmd11), mRNA.
PTGS1	6620445	46.7	13.1	3.56489	0.0038	0.1353			Ptgs1	ILMN_1224866
RAPSN	3370482	29.5	11.8	2.5	0.0426	0.1566		19400	Rapsn	ILMN_2723095	Mus musculus receptor-associated protein of the synapse (Rapsn), mRNA.
RASA1	6900563	34	12.5	2.72	0.0238	0.1441			Rasa1	ILMN_1237573
RBPSUH	4390056	27.6	13.4	2.0597	0.0464	0.1353			Rbpsuh	ILMN_2588315
RCE1	4290445	31	13.1	2.36641	0.0351	0.1378		19671	Rce1	ILMN_1235234	Mus musculus RCE1 homolog, prenyl protein peptidase (S. cerevisiae) (Rce1), mRNA.
RECC1	3940577	27.6	13.8	2	0.0464	0.1366		19687	Recc1	ILMN_1240620	Mus musculus replication factor C (activator 1) 1 (Rfc1), mRNA.
REPRIMO	6040064	108	40.3	2.6799	0	0.0125		67874	Reprimo	ILMN_2643212	Mus musculus reprimo, TP53 dependent G2 arrest mediator candidate (Rprm), mRNA.
RFX1	5720424	48.2	22.4	2.15179	0.0038	0.0739		19724	Rfx1	ILMN_2708347	Mus musculus regulatory factor X, 1 (influences HLA class II expression) (Rfx1), mRNA.
RFXAP	150139	28.4	14.1	2.01418	0.0451	0.1291			Rfxap	ILMN_2644992
RIOK3	770338	31.9	11.1	2.87387	0.0338	0.1679			Riok3	ILMN_2763548
RPAP1	4390066	28.3	2.1	13.4762	0.0451	0.3722		68925	Rpap1	ILMN_2952049	Mus musculus RNA polymerase II associated protein 1 (Rpap1), mRNA.
SERPINA3K	2810364	26.3	4.2	6.2619	0.0476	0.3033		20714	Serpina3k	ILMN_2970494	Mus musculus serine (or cysteine) peptidase inhibitor, clade A, member 3K (Serpina3k), mRNA.
SESN1	2970025	57.8	28	2.06429	0.0013	0.0414		140742	Sesn1	ILMN_3059476	Mus musculus sestrin 1 (Sesn1), mRNA.
SLC4A1	1230435	28.6	8.5	3.36471	0.0451	0.2043		20533	Slc4a1	ILMN_1227675	Mus musculus solute carrier family 4 (anion exchanger), member 1 (Slc4a1), mRNA.
SRC	3120709	29	12	2.41667	0.0426	0.1541			Src	ILMN_2677529
STAU1	4490204	28.8	13.4	2.14925	0.0439	0.1353			Stau1	ILMN_2668197
SULF1	4290142	29.5	14.6	2.02055	0.0426	0.1278			Sulf1	ILMN_1222489
SYT7	6940360	26.6	9.4	2.82979	0.0464	0.1842			Syt7	ILMN_2662581
TIMP1	160332	49	23.3	2.103	0.0038	0.0639		21857	Timp1	ILMN_3103896	Mus musculus tissue inhibitor of metalloproteinase 1 (Timp1), transcript variant 2, mRNA.
TMEM102	3930731	96.5	47	2.05319	0	0.0075		380705	Tmem102	ILMN_2919882	Mus musculus transmembrane protein 102 (Tmem102), mRNA.
TMEM54	2690035	26.4	7.7	3.42857	0.0476	0.2143		66260	Tmem54	ILMN_2919393	Mus musculus transmembrane protein 54 (Tmem54), mRNA.
TNFRSF1A	7160059	44.4	14	3.17143	0.0063	0.1303		21937	Tnfrsf1a	ILMN_1241228	Mus musculus tumor necrosis factor receptor superfamily, member 1a (Tnfrsf1a), mRNA.
TNIP2	3290386	35.1	2.8	12.5357	0.0226	0.3421		231130	Tnip2	ILMN_2874489	Mus musculus TNFAIP3 interacting protein 2 (Tnip2), mRNA.
TNR	6770670	30.3	13.1	2.31298	0.0401	0.1366			Tnr	ILMN_1252176
TOP1MT	4760220	31.2	14.1	2.21277	0.0338	0.1228		72960	Top1mt	ILMN_3024238	Mus musculus DNA topoisomerase 1, mitochondrial (Top1mt), mRNA.
TPM2	6370241	132.6	48.9	2.71166	0	0.0038		22004	Tpm2	ILMN_2487170	Mus musculus tropomyosin 2, beta (Tpm2), mRNA.
TXK	7150561	33.1	13.9	2.38129	0.0276	0.1303			Txk	ILMN_2459924
UCHL3	6450039	26.6	11.6	2.2931	0.0464	0.1554		50933	Uchl3	ILMN_2970879	Mus musculus ubiquitin carboxyl-terminal esterase L3 (ubiquitin thiolesterase) (Uchl3), mRNA.
UGT1A6A	3800446	36	6.1	5.90164	0.0226	0.2632		94284	Ugt1a6a	ILMN_1212835	Mus musculus UDP glucuronosyltransferase 1 family, polypeptide A6A (Ugt1a6a), mRNA.
UGT2B36	840431	42	11.4	3.68421	0.01	0.1554		231396	Ugt2b36	ILMN_2955818	Mus musculus UDP glucuronosyltransferase 2 family, polypeptide B36 (Ugt2b36), mRNA.
WDR45L	130402	28.4	12.2	2.32787	0.0451	0.1654		66840	Wdr45l	ILMN_1251642	Mus musculus Wdr45 like (Wdr45l), mRNA.
WNT5A	7400706	72.1	22.4	3.21875	0	0.0752		22418	Wnt5a	ILMN_2472917	Mus musculus wingless-related MMTV integration site 5A (Wnt5a), mRNA.
ZDHHC12	4180348	39.7	9.6	4.13542	0.01	0.1942		66220	Zdhhc12	ILMN_3148355	Mus musculus zinc finger, DHHC domain containing 12 (Zdhhc12), transcript variant 2, mRNA.

## Sheet: Cell morpho
TargetID	Probe	Signal_X	Signal_Y	x/y	DetectionPval_X	DetectionPval_Y	UNIGENE_ID	ENTREZ_GENE_ID	SYMBOL	PROBE_ID	DEFINITION
0610010K06RIK	1500400	27	5.3	5.09434	0.0464	0.2794			0610010K06Rik	ILMN_2637698
1110059P08RIK	5910193	44.1	20.3	2.17241	0.0063	0.0789			1110059P08Rik	ILMN_2679823
1600012H06RIK	4830291	33.1	13.7	2.41606	0.0263	0.1353		67912	1600012H06Rik	ILMN_2718861	Mus musculus RIKEN cDNA 1600012H06 gene (1600012H06Rik), mRNA.
1700127F16RIK	1570370	28.5	4.2	6.78571	0.0451	0.3008			1700127F16Rik	ILMN_1229131
2210012G02RIK	3360544	31.2	9.4	3.31915	0.0338	0.1855			2210012G02Rik	ILMN_2615110
2210403B10RIK	1660152	68.7	32.9	2.08815	0	0.0213			2210403B10Rik	ILMN_2719702
2310016C08RIK	4290152	28.6	13.8	2.07246	0.0451	0.1291		69573	2310016C08Rik	ILMN_2926198	Mus musculus RIKEN cDNA 2310016C08 gene (2310016C08Rik), mRNA.
2310021P13RIK	5220523	35.5	16.9	2.10059	0.0226	0.0977			2310021P13Rik	ILMN_1217926
2510048K03RIK	1980128	29.7	14.4	2.0625	0.0401	0.1228		72461	2510048K03Rik	ILMN_2639155	Mus musculus prolylcarboxypeptidase (angiotensinase C) (Prcp), mRNA.
2600016J21RIK	5690390	28	6	4.66667	0.0464	0.2581			2600016J21Rik	ILMN_2590200
2610042L04RIK	450369	32.2	13.3	2.42105	0.0313	0.1429		545015	2610042L04Rik	ILMN_3136593	Mus musculus RIKEN cDNA 2610042L04 gene (2610042L04Rik), mRNA.
2610207I05RIK	2600079	39	18.7	2.08556	0.0138	0.0852		233789	2610207I05Rik	ILMN_2930057	Mus musculus RIKEN cDNA 2610207I05 gene (2610207I05Rik), mRNA.
4430402I18RIK	20437	48.9	21.7	2.25346	0.0038	0.0764			4430402I18Rik	ILMN_2719487
4631403P03RIK	4180152	82.6	39.3	2.10178	0	0.0125		225392	4631403P03Rik	ILMN_2671794	Mus musculus RELT-like 2 (Rell2), mRNA.
4933404M02RIK	780653	36.2	16.2	2.23457	0.0213	0.1078			4933404M02Rik	ILMN_1249756
4933424B01RIK	7210288	28.8	8.6	3.34884	0.0439	0.188		71177	4933424B01Rik	ILMN_1252267	Mus musculus RIKEN cDNA 4933424B01 gene (4933424B01Rik), mRNA.
5430407P10RIK	3930008	28.5	4.4	6.47727	0.0451	0.2882		227545	5430407P10Rik	ILMN_2872011	Mus musculus RIKEN cDNA 5430407P10 gene (5430407P10Rik), mRNA.
5630401D24RIK	5960706	32.9	11	2.99091	0.0301	0.1729		71449	5630401D24Rik	ILMN_2993782	Mus musculus RIKEN cDNA 5630401D24 gene (5630401D24Rik), mRNA.
6330505F04RIK	4900376	26.1	9.6	2.71875	0.0489	0.1767		236790	6330505F04Rik	ILMN_2692041	Mus musculus DEAD/H (Asp-Glu-Ala-Asp/His) box polypeptide 26B (Ddx26b), mRNA.
6530405K19	6220739	26.3	12.7	2.07087	0.0489	0.1441			6530405K19	ILMN_1223501
8030462N17RIK	4560750	48	10.7	4.48598	0.0038	0.1679		212163	8030462N17Rik	ILMN_2776187	Mus musculus RIKEN cDNA 8030462N17 gene (8030462N17Rik), mRNA.
9130217G22RIK	5390110	31.1	9.8	3.17347	0.0351	0.1917			9130217G22Rik	ILMN_2716968
9530077C05RIK	3360131	43.2	14.7	2.93878	0.0088	0.1278		68283	9530077C05Rik	ILMN_2833152	Mus musculus RIKEN cDNA 9530077C05 gene (9530077C05Rik), mRNA.
A030007L22	2650075	27.2	9.5	2.86316	0.0464	0.198		328264	A030007L22	ILMN_2741780	Mus musculus predicted gene, EG328264 (EG328264), mRNA.
A830006F12RIK	1570064	34.4	15.6	2.20513	0.0238	0.1078		320460	A830006F12Rik	ILMN_2778438	Mus musculus RIKEN cDNA A830006F12 gene (A830006F12Rik), mRNA.
A930010I20RIK	630327	62.2	19.4	3.20619	0.0013	0.0852			A930010I20Rik	ILMN_2620799
AA407659	610356	48.6	21.3	2.28169	0.0038	0.0764		106840	AA407659	ILMN_2876015	Mus musculus expressed sequence AA407659 (AA407659), mRNA.
AA407930	1400170	27.6	5.5	5.01818	0.0464	0.2794		100494	AA407930	ILMN_1230489	Mus musculus zinc finger, AN1-type domain 2A (Zfand2a), mRNA.
AA691260	1300762	30.1	5.8	5.18966	0.0401	0.2581			AA691260	ILMN_2606136
ACBD4	3180754	29.1	12	2.425	0.0426	0.1604			Acbd4	ILMN_2689540
ACTN2	1050678	320.2	148.5	2.15623	0	0		11472	Actn2	ILMN_2797061	Mus musculus actinin alpha 2 (Actn2), mRNA.
ADAM24	4590403	30.2	13.6	2.22059	0.0401	0.1441		13526	Adam24	ILMN_1218770	Mus musculus a disintegrin and metallopeptidase domain 24 (testase 1) (Adam24), mRNA.
ADAM8	7200037	58	24.8	2.33871	0.0013	0.0614			Adam8	ILMN_1224005
ADAMTS17	2230332	39	15.1	2.58278	0.0138	0.1115		233332	Adamts17	ILMN_2881801	Mus musculus ADAM metallopeptidase with thrombospondin type 1 motif, 17 (Adamts17), mRNA.
ADPRHL1	4250349	65.4	31.4	2.0828	0.0013	0.0276		234072	Adprhl1	ILMN_1247158	Mus musculus ADP-ribosylhydrolase like 1 (Adprhl1), mRNA.
AGER	70674	27	9.8	2.7551	0.0464	0.1679			Ager	ILMN_1239451
AI597468	6760671	30.2	5.8	5.2069	0.0401	0.2494		103266	AI597468	ILMN_3160449	Mus musculus expressed sequence AI597468 (AI597468), mRNA.
ALOXE3	830553	32	15.5	2.06452	0.0313	0.1115		23801	Aloxe3	ILMN_1248005	Mus musculus arachidonate lipoxygenase 3 (Aloxe3), mRNA.
ALX3	4010521	26.5	1.2	22.0833	0.0476	0.4123		11694	Alx3	ILMN_3128478	Mus musculus aristaless 3 (Alx3), mRNA.
AMPH	5690563	35.9	16.2	2.21605	0.0213	0.104		218038	Amph	ILMN_2842843	Mus musculus amphiphysin (Amph), mRNA.
ANG1	5360537	133.7	26	5.14231	0	0.0514		11727	Ang1	ILMN_2875251	Mus musculus angiogenin, ribonuclease, RNase A family, 5 (Ang), mRNA.
AP1G2	1690544	31.8	13.3	2.39098	0.0326	0.1404		11766	Ap1g2	ILMN_1246903	Mus musculus adaptor protein complex AP-1, gamma 2 subunit (Ap1g2), mRNA.
AQP5	610255	37	17.2	2.15116	0.0175	0.1015		11830	Aqp5	ILMN_1259982	Mus musculus aquaporin 5 (Aqp5), mRNA.
AQP8	2470717	61.6	26	2.36923	0.0013	0.0526		11833	Aqp8	ILMN_2756379	Mus musculus aquaporin 8 (Aqp8), mRNA.
ARFL4	4260300	28	13.6	2.05882	0.0464	0.1441		66182	Arfl4	ILMN_2622354	Mus musculus ADP-ribosylation factor 4-like (Arfl4), mRNA.
ARID1A	360379	29.3	12.1	2.42149	0.0426	0.1516		93760	Arid1a	ILMN_3128260	Mus musculus AT rich interactive domain 1A (Swi1 like) (Arid1a), mRNA.
ARRB1	2600242	30.6	13.3	2.30075	0.0401	0.1366			Arrb1	ILMN_2698985
ARTN	240608	30.3	11.6	2.61207	0.0401	0.1679		11876	Artn	ILMN_2941280	Mus musculus artemin (Artn), mRNA.
ATF3	1090438	29.5	0.2	147.5	0.0426	0.4135		11910	Atf3	ILMN_2619408	Mus musculus activating transcription factor 3 (Atf3), mRNA.
AV006891	610221	62	21	2.95238	0.0013	0.0789		65964	AV006891	ILMN_1217939	Mus musculus RIKEN cDNA B230120H23 gene (B230120H23Rik), transcript variant 1, mRNA.
AVPR1A	2630195	27.7	9	3.07778	0.0464	0.1967		54140	Avpr1a	ILMN_1242999	Mus musculus arginine vasopressin receptor 1A (Avpr1a), mRNA.
B430306N03RIK	2630433	26.2	11.8	2.22034	0.0489	0.1554		320148	B430306N03Rik	ILMN_2733567	Mus musculus RIKEN cDNA B430306N03 gene (B430306N03Rik), mRNA.
BC026782	2070349	29.2	9.5	3.07368	0.0426	0.1905		545366	BC026782	ILMN_3041654	Mus musculus cDNA sequence BC026782 (BC026782), mRNA.
BC055324	4540672	26.9	9.9	2.71717	0.0464	0.193		381306	BC055324	ILMN_2934549	Mus musculus cDNA sequence BC055324 (BC055324), mRNA.
BC057371	5090653	68.3	31.9	2.14107	0	0.0213		194237	BC057371	ILMN_2879196	Mus musculus cDNA sequence BC057371 (BC057371), mRNA.
BC057371	2680133	38.1	9	4.23333	0.015	0.2105		194237	BC057371	ILMN_2879195	Mus musculus cDNA sequence BC057371 (BC057371), mRNA.
BCL9	5390603	37.8	16.4	2.30488	0.015	0.099		77578	Bcl9	ILMN_2808751	Mus musculus B-cell CLL/lymphoma 9 (Bcl9), mRNA.
BMP5	6940519	27.5	12.4	2.21774	0.0464	0.1454			Bmp5	ILMN_2682493
BRCA2	5570356	35.5	14.6	2.43151	0.0226	0.1178		12190	Brca2	ILMN_3109564	Mus musculus breast cancer 2 (Brca2), transcript variant 1, mRNA.
BTG1	6480703	47.2	16.6	2.84337	0.0038	0.109		12226	Btg1	ILMN_2866185	Mus musculus B-cell translocation gene 1, anti-proliferative (Btg1), mRNA.
CAMK2D	4060477	27.4	12.5	2.192	0.0464	0.1566		108058	Camk2d	ILMN_3119478	Mus musculus calcium/calmodulin-dependent protein kinase II, delta (Camk2d), transcript variant 2, mRNA.
CART	4050706	321.3	131.8	2.43778	0	0			Cart	ILMN_3123063
CCNG1	3830136	338.8	139.2	2.43391	0	0			Ccng1	ILMN_2702233
CCNG1	1410204	371	147.7	2.51185	0	0			Ccng1	ILMN_2710229
CD97	2810632	27.4	12.9	2.12403	0.0464	0.1366		26364	Cd97	ILMN_2694175	Mus musculus CD97 antigen (Cd97), mRNA.
CDKN1A	7040491	36.6	7	5.22857	0.0188	0.2155		12575	Cdkn1a	ILMN_2846775	Mus musculus cyclin-dependent kinase inhibitor 1A (P21) (Cdkn1a), mRNA.
CDON	2570204	29.9	11.9	2.51261	0.0401	0.1604		57810	Cdon	ILMN_2727643	Mus musculus cell adhesion molecule-related/down-regulated by oncogenes (Cdon), mRNA.
CEP2	5090452	78.7	38.3	2.05483	0	0.0125			Cep2	ILMN_1213506
CERK	1190377	27.5	13.1	2.09924	0.0464	0.1441			Cerk	ILMN_2749958
CITED1	3990292	29.6	14.5	2.04138	0.0401	0.1203		12705	Cited1	ILMN_1213474	Mus musculus Cbp/p300-interacting transactivator with Glu/Asp-rich carboxy-terminal domain 1 (Cited1), mRNA.
CKMT2	430427	65.8	27.8	2.36691	0.0013	0.0476		76722	Ckmt2	ILMN_2817864	Mus musculus creatine kinase, mitochondrial 2 (Ckmt2), mRNA.
CPEB1	6480360	30.5	12.2	2.5	0.0401	0.1441		12877	Cpeb1	ILMN_1230062	Mus musculus cytoplasmic polyadenylation element binding protein 1 (Cpeb1), mRNA.
CPEB4	2450274	91	36.9	2.46612	0	0.015		67579	Cpeb4	ILMN_2807803	Mus musculus cytoplasmic polyadenylation element binding protein 4 (Cpeb4), mRNA.
CPSF4	6770397	71.8	35.6	2.01685	0	0.0188		54188	Cpsf4	ILMN_2722778	Mus musculus cleavage and polyadenylation specific factor 4 (Cpsf4), mRNA.
CREG2	6330307	26.1	6.2	4.20968	0.0489	0.2343			Creg2	ILMN_2731854
CSPG5	7610176	147.1	60.7	2.42339	0	0		29873	Cspg5	ILMN_2732634	Mus musculus chondroitin sulfate proteoglycan 5 (Cspg5), mRNA.
CTNS	2680561	27.4	8.2	3.34146	0.0464	0.2155		83429	Ctns	ILMN_2653284	Mus musculus cystinosis, nephropathic (Ctns), mRNA.
CTRB1	4560414	67.8	29.1	2.3299	0	0.0414		66473	Ctrb1	ILMN_2919377	Mus musculus chymotrypsinogen B1 (Ctrb1), mRNA.
CYLN2	2970739	26.8	12.6	2.12698	0.0464	0.1479			Cyln2	ILMN_2698400
D130060C09RIK	4880598	39.7	15.6	2.54487	0.01	0.1103		319996	D130060C09Rik	ILMN_1260199	Mus musculus cancer susceptibility candidate 4 (Casc4), transcript variant 1, mRNA.
D930005D10RIK	1780315	30.9	14.3	2.16084	0.0351	0.1278			D930005D10Rik	ILMN_2717228
DAPK2	6180427	211.9	95.3	2.2235	0	0		13143	Dapk2	ILMN_2977558	Mus musculus death-associated kinase 2 (Dapk2), mRNA.
DPPA5	7150711	27.8	13.4	2.07463	0.0464	0.1366		434423	Dppa5	ILMN_3090545	Mus musculus developmental pluripotency associated 5 (Dppa5), mRNA.
DUSP4	3400259	39.2	18.1	2.16575	0.0125	0.0877			Dusp4	ILMN_2608995
EFNB2	4050670	26.8	12	2.23333	0.0464	0.1516		13642	Efnb2	ILMN_2716212	Mus musculus ephrin B2 (Efnb2), mRNA.
EPB7.2	6330541	28.5	2.7	10.5556	0.0439	0.3208			Epb7.2	ILMN_2641032
EPHB3	2120068	46.9	22.9	2.04803	0.0038	0.0664		13845	Ephb3	ILMN_1213216	Mus musculus Eph receptor B3 (Ephb3), mRNA.
EPHX1	4280402	3087.5	1430.2	2.15879	0	0		13849	Ephx1	ILMN_2664224	Mus musculus epoxide hydrolase 1, microsomal (Ephx1), mRNA.
EPRS	1300202	28.7	6.7	4.28358	0.0439	0.2431		107508	Eprs	ILMN_3148398	Mus musculus glutamyl-prolyl-tRNA synthetase (Eprs), mRNA. XM_899642 XM_899647 XM_899651 XM_899655 XM_899659 XM_899665 XM_916645
F730014I05RIK	6510086	44.9	17.2	2.61047	0.0063	0.0977		228866	F730014I05Rik	ILMN_2626864	Mus musculus RIKEN cDNA F730014I05 gene (F730014I05Rik), mRNA.
FABP3	1170468	4486.3	2163.5	2.07363	0	0		14077	Fabp3	ILMN_2887630	Mus musculus fatty acid binding protein 3, muscle and heart (Fabp3), mRNA.
FBXW7	4060725	36.2	8.9	4.06742	0.0201	0.193			Fbxw7	ILMN_2676431
FMR2	4890520	36.3	17.3	2.09827	0.0213	0.1065		14266	Fmr2	ILMN_1259438	Mus musculus AF4/FMR2 family, member 2 (Aff2), mRNA.
FRRS1	6270112	41.3	15.9	2.59748	0.01	0.1028		20321	Frrs1	ILMN_3098120	Mus musculus ferric-chelate reductase 1 (Frrs1), mRNA.
GBA2	4060564	59.5	26.7	2.22846	0.0013	0.0439		230101	Gba2	ILMN_2900042	Mus musculus glucosidase beta 2 (Gba2), mRNA.
GCDH	4540273	33.6	16.3	2.06135	0.0251	0.0977		270076	Gcdh	ILMN_3136542	Mus musculus glutaryl-Coenzyme A dehydrogenase (Gcdh), transcript variant 2, mRNA.
GDF15	650524	372.8	101.6	3.66929	0	0		23886	Gdf15	ILMN_2735350	Mus musculus growth differentiation factor 15 (Gdf15), mRNA.
GNAS	1090132	4077.7	1872.7	2.17744	0	0			Gnas	ILMN_2638324
GPR156	2340600	186.2	76.1	2.44678	0	0		239845	Gpr156	ILMN_1220124	Mus musculus G protein-coupled receptor 156 (Gpr156), mRNA.
GZMN	6060128	27.7	10.9	2.54128	0.0464	0.1704		245839	Gzmn	ILMN_1229426	Mus musculus granzyme N (Gzmn), mRNA.
HIST1H2AG	70546	28.8	13	2.21538	0.0439	0.1416		319167	Hist1h2ag	ILMN_2981801	Mus musculus histone cluster 1, H2ag (Hist1h2ag), mRNA.
HIST1H4D	1410368	42.7	19.3	2.21244	0.01	0.0852		319156	Hist1h4d	ILMN_1251885	Mus musculus histone cluster 1, H4d (Hist1h4d), mRNA.
HOXD11	6200669	30	11.2	2.67857	0.0401	0.1679		15431	Hoxd11	ILMN_1231215	Mus musculus homeo box D11 (Hoxd11), mRNA.
IFITM2	840349	261.7	47.6	5.4979	0	0.0038		80876	Ifitm2	ILMN_1232667	Mus musculus interferon induced transmembrane protein 2 (Ifitm2), mRNA.
IGSF6	5670382	27.8	6	4.63333	0.0464	0.2519		80719	Igsf6	ILMN_2715673	Mus musculus immunoglobulin superfamily, member 6 (Igsf6), mRNA.
INPP4A	2690563	26.7	5.1	5.23529	0.0464	0.2782			Inpp4a	ILMN_2752808
INSIG1	4040240	40.6	15.9	2.55346	0.01	0.1078		231070	Insig1	ILMN_2620965	Mus musculus insulin induced gene 1 (Insig1), mRNA.
IRF3	4250291	37.8	10.4	3.63462	0.015	0.183			Irf3	ILMN_1224505
KCNA1	520593	32.7	13.1	2.49618	0.0288	0.1378			Kcna1	ILMN_1237059
KCNS1	3310646	30.6	11.5	2.66087	0.0388	0.1566			Kcns1	ILMN_2715619
KIFAP3	1260719	26.8	7.2	3.72222	0.0464	0.2419		16579	Kifap3	ILMN_1222022	Mus musculus kinesin-associated protein 3 (Kifap3), mRNA.
KRT7	7330477	32.1	15	2.14	0.0313	0.1241		110310	Krt7	ILMN_2961152	Mus musculus keratin 7 (Krt7), mRNA.
LASS2	4200327	40.9	19.3	2.11917	0.01	0.0865		76893	Lass2	ILMN_2893993	Mus musculus longevity assurance homolog 2 (S. cerevisiae) (Lass2), mRNA.
LGALS8	6560326	45.6	19.2	2.375	0.005	0.0865		56048	Lgals8	ILMN_1221288	Mus musculus lectin, galactose binding, soluble 8 (Lgals8), mRNA.
LIMK2	3060681	26.7	7.5	3.56	0.0464	0.218			Limk2	ILMN_2636169
LIN28	6290445	26.5	11.6	2.28448	0.0476	0.1604		83557	Lin28	ILMN_1220027	Mus musculus lin-28 homolog (C. elegans) (Lin28), mRNA.
LOC380712	1410050	34.6	16.9	2.04734	0.0226	0.0977			LOC380712	ILMN_1249828
LRSAM1	1110221	28.6	14	2.04286	0.0451	0.1366		227738	Lrsam1	ILMN_2708177	Mus musculus leucine rich repeat and sterile alpha motif containing 1 (Lrsam1), mRNA.
MATK	3440397	585.8	245.6	2.38518	0	0		17179	Matk	ILMN_2811421	Mus musculus megakaryocyte-associated tyrosine kinase (Matk), mRNA.
MCPT4	1820367	35.5	13.4	2.64925	0.0226	0.1303			Mcpt4	ILMN_1240746
MFGE8	2120286	31	6.7	4.62687	0.0363	0.2544			Mfge8	ILMN_2771034
MFN2	5670241	54.4	23	2.36522	0.0025	0.0664			Mfn2	ILMN_1259831
MRPL55	4230398	36.5	10.4	3.50962	0.0188	0.1742		67212	Mrpl55	ILMN_2590185	Mus musculus mitochondrial ribosomal protein L55 (Mrpl55), mRNA.
MRPS31	1410278	28.1	12.3	2.28455	0.0464	0.1491		57312	Mrps31	ILMN_2736094	Mus musculus mitochondrial ribosomal protein S31 (Mrps31), mRNA.
MUG1	5870010	114	17.3	6.5896	0	0.104		17836	Mug1	ILMN_2774563	Mus musculus murinoglobulin 1 (Mug1), mRNA. XM_981606
MUG2	4490278	130.8	26.2	4.99237	0	0.0526		17837	Mug2	ILMN_2793806	Mus musculus murinoglobulin 2 (Mug2), mRNA.
MUSK	2370273	40.6	20.1	2.0199	0.01	0.0802			Musk	ILMN_1259616
MYLIP	1470184	34.3	13.9	2.46763	0.0238	0.1353			Mylip	ILMN_2590339
NDRG4	3140681	49.5	22	2.25	0.0038	0.0739			Ndrg4	ILMN_2751854
NINJ2	4590692	31.4	12.3	2.55285	0.0338	0.1529			Ninj2	ILMN_2626283
NT5C1B	4880754	31.3	15.4	2.03247	0.0338	0.1153		70881	Nt5c1b	ILMN_2669801	Mus musculus 5'-nucleotidase, cytosolic IB (Nt5c1b), mRNA.
OLFR1331	4860204	33	16.2	2.03704	0.0276	0.1103		258159	Olfr1331	ILMN_2966586	Mus musculus olfactory receptor 1331 (Olfr1331), mRNA.
OLFR281	630601	26.1	9	2.9	0.0476	0.213			Olfr281	ILMN_1255489
OLFR982	70279	46	22.3	2.06278	0.005	0.0714		258853	Olfr982	ILMN_2698350	Mus musculus olfactory receptor 982 (Olfr982), mRNA.
P2RXL1	6840538	26.4	11.2	2.35714	0.0476	0.1729		18440	P2rxl1	ILMN_2706410	Mus musculus purinergic receptor P2X-like 1, orphan receptor (P2rxl1), mRNA.
PDZRN3	5310639	78.6	30.8	2.55195	0	0.0288		55983	Pdzrn3	ILMN_2648937	Mus musculus PDZ domain containing RING finger 3 (Pdzrn3), mRNA.
PEX3	1340632	46.7	18.1	2.58011	0.0038	0.089			Pex3	ILMN_2738242
PHLDA2	6290014	111.9	50.7	2.2071	0	0.0038			Phlda2	ILMN_2425029
PLDN	6660725	38	12.9	2.94574	0.015	0.1441			Pldn	ILMN_1243525
PLEC1	6330270	31.8	12	2.65	0.0313	0.1516			Plec1	ILMN_1213678
PNPO	2000593	28.3	10.6	2.66981	0.0451	0.1704		103711	Pnpo	ILMN_2855792	Mus musculus pyridoxine 5'-phosphate oxidase (Pnpo), mRNA.
POLL	4260358	37.8	11.9	3.17647	0.015	0.1441			Poll	ILMN_2651209
POLR3G	2320598	30.9	7.9	3.91139	0.0363	0.2143		67486	Polr3g	ILMN_3074058	Mus musculus polymerase (RNA) III (DNA directed) polypeptide G (Polr3g), mRNA.
PPARGC1A	5550025	96.4	19.2	5.02083	0	0.0865		19017	Ppargc1a	ILMN_2710139	Mus musculus peroxisome proliferative activated receptor, gamma, coactivator 1 alpha (Ppargc1a), mRNA.
PPFIBP1	160577	66.2	29	2.28276	0.0013	0.0414		67533	Ppfibp1	ILMN_3150724	Mus musculus PTPRF interacting protein, binding protein 1 (liprin beta 1) (Ppfibp1), mRNA.
PPP1R8	6420470	27.3	7.2	3.79167	0.0464	0.218		100336	Ppp1r8	ILMN_2760840	Mus musculus protein phosphatase 1, regulatory (inhibitor) subunit 8 (Ppp1r8), mRNA.
PPP3CA	4180307	36.6	13.6	2.69118	0.0188	0.1366			Ppp3ca	ILMN_1227899
PRKG1	1450519	40	17.9	2.23464	0.01	0.0865			Prkg1	ILMN_2693295
PROK2	2710309	111.1	40.9	2.71638	0	0.0125		50501	Prok2	ILMN_3147259	Mus musculus prokineticin 2 (Prok2), transcript variant 1, mRNA.
PSMB10	5870398	27.2	11.8	2.30508	0.0464	0.1566		19171	Psmb10	ILMN_2757870	Mus musculus proteasome (prosome, macropain) subunit, beta type 10 (Psmb10), mRNA.
PSMB10	6350343	26.5	8.9	2.97753	0.0464	0.1767		19171	Psmb10	ILMN_2914843	Mus musculus proteasome (prosome, macropain) subunit, beta type 10 (Psmb10), mRNA.
PSMD11	4060608	32.9	13	2.53077	0.0301	0.1404		69077	Psmd11	ILMN_2888116	Mus musculus proteasome (prosome, macropain) 26S subunit, non-ATPase, 11 (Psmd11), mRNA.
PTGS1	6620445	46.7	13.1	3.56489	0.0038	0.1353			Ptgs1	ILMN_1224866
RAPSN	3370482	29.5	11.8	2.5	0.0426	0.1566		19400	Rapsn	ILMN_2723095	Mus musculus receptor-associated protein of the synapse (Rapsn), mRNA.
RASA1	6900563	34	12.5	2.72	0.0238	0.1441			Rasa1	ILMN_1237573
RBPSUH	4390056	27.6	13.4	2.0597	0.0464	0.1353			Rbpsuh	ILMN_2588315
RCE1	4290445	31	13.1	2.36641	0.0351	0.1378		19671	Rce1	ILMN_1235234	Mus musculus RCE1 homolog, prenyl protein peptidase (S. cerevisiae) (Rce1), mRNA.
RECC1	3940577	27.6	13.8	2	0.0464	0.1366		19687	Recc1	ILMN_1240620	Mus musculus replication factor C (activator 1) 1 (Rfc1), mRNA.
REPRIMO	6040064	108	40.3	2.6799	0	0.0125		67874	Reprimo	ILMN_2643212	Mus musculus reprimo, TP53 dependent G2 arrest mediator candidate (Rprm), mRNA.
RFX1	5720424	48.2	22.4	2.15179	0.0038	0.0739		19724	Rfx1	ILMN_2708347	Mus musculus regulatory factor X, 1 (influences HLA class II expression) (Rfx1), mRNA.
RFXAP	150139	28.4	14.1	2.01418	0.0451	0.1291			Rfxap	ILMN_2644992
RIOK3	770338	31.9	11.1	2.87387	0.0338	0.1679			Riok3	ILMN_2763548
RPAP1	4390066	28.3	2.1	13.4762	0.0451	0.3722		68925	Rpap1	ILMN_2952049	Mus musculus RNA polymerase II associated protein 1 (Rpap1), mRNA.
SERPINA3K	2810364	26.3	4.2	6.2619	0.0476	0.3033		20714	Serpina3k	ILMN_2970494	Mus musculus serine (or cysteine) peptidase inhibitor, clade A, member 3K (Serpina3k), mRNA.
SESN1	2970025	57.8	28	2.06429	0.0013	0.0414		140742	Sesn1	ILMN_3059476	Mus musculus sestrin 1 (Sesn1), mRNA.
SLC4A1	1230435	28.6	8.5	3.36471	0.0451	0.2043		20533	Slc4a1	ILMN_1227675	Mus musculus solute carrier family 4 (anion exchanger), member 1 (Slc4a1), mRNA.
SRC	3120709	29	12	2.41667	0.0426	0.1541			Src	ILMN_2677529
STAU1	4490204	28.8	13.4	2.14925	0.0439	0.1353			Stau1	ILMN_2668197
SULF1	4290142	29.5	14.6	2.02055	0.0426	0.1278			Sulf1	ILMN_1222489
SYT7	6940360	26.6	9.4	2.82979	0.0464	0.1842			Syt7	ILMN_2662581
TIMP1	160332	49	23.3	2.103	0.0038	0.0639		21857	Timp1	ILMN_3103896	Mus musculus tissue inhibitor of metalloproteinase 1 (Timp1), transcript variant 2, mRNA.
TMEM102	3930731	96.5	47	2.05319	0	0.0075		380705	Tmem102	ILMN_2919882	Mus musculus transmembrane protein 102 (Tmem102), mRNA.
TMEM54	2690035	26.4	7.7	3.42857	0.0476	0.2143		66260	Tmem54	ILMN_2919393	Mus musculus transmembrane protein 54 (Tmem54), mRNA.
TNFRSF1A	7160059	44.4	14	3.17143	0.0063	0.1303		21937	Tnfrsf1a	ILMN_1241228	Mus musculus tumor necrosis factor receptor superfamily, member 1a (Tnfrsf1a), mRNA.
TNIP2	3290386	35.1	2.8	12.5357	0.0226	0.3421		231130	Tnip2	ILMN_2874489	Mus musculus TNFAIP3 interacting protein 2 (Tnip2), mRNA.
TNR	6770670	30.3	13.1	2.31298	0.0401	0.1366			Tnr	ILMN_1252176
TOP1MT	4760220	31.2	14.1	2.21277	0.0338	0.1228		72960	Top1mt	ILMN_3024238	Mus musculus DNA topoisomerase 1, mitochondrial (Top1mt), mRNA.
TPM2	6370241	132.6	48.9	2.71166	0	0.0038		22004	Tpm2	ILMN_2487170	Mus musculus tropomyosin 2, beta (Tpm2), mRNA.
TXK	7150561	33.1	13.9	2.38129	0.0276	0.1303			Txk	ILMN_2459924
UCHL3	6450039	26.6	11.6	2.2931	0.0464	0.1554		50933	Uchl3	ILMN_2970879	Mus musculus ubiquitin carboxyl-terminal esterase L3 (ubiquitin thiolesterase) (Uchl3), mRNA.
UGT1A6A	3800446	36	6.1	5.90164	0.0226	0.2632		94284	Ugt1a6a	ILMN_1212835	Mus musculus UDP glucuronosyltransferase 1 family, polypeptide A6A (Ugt1a6a), mRNA.
UGT2B36	840431	42	11.4	3.68421	0.01	0.1554		231396	Ugt2b36	ILMN_2955818	Mus musculus UDP glucuronosyltransferase 2 family, polypeptide B36 (Ugt2b36), mRNA.
WDR45L	130402	28.4	12.2	2.32787	0.0451	0.1654		66840	Wdr45l	ILMN_1251642	Mus musculus Wdr45 like (Wdr45l), mRNA.
WNT5A	7400706	72.1	22.4	3.21875	0	0.0752		22418	Wnt5a	ILMN_2472917	Mus musculus wingless-related MMTV integration site 5A (Wnt5a), mRNA.
ZDHHC12	4180348	39.7	9.6	4.13542	0.01	0.1942		66220	Zdhhc12	ILMN_3148355	Mus musculus zinc finger, DHHC domain containing 12 (Zdhhc12), transcript variant 2, mRNA.

## Sheet: Cell-cell signal
TargetID	Probe	Signal_X	Signal_Y	x/y	DetectionPval_X	DetectionPval_Y	UNIGENE_ID	ENTREZ_GENE_ID	SYMBOL	PROBE_ID	DEFINITION
0610010K06RIK	1500400	27	5.3	5.09434	0.0464	0.2794			0610010K06Rik	ILMN_2637698
1110059P08RIK	5910193	44.1	20.3	2.17241	0.0063	0.0789			1110059P08Rik	ILMN_2679823
1600012H06RIK	4830291	33.1	13.7	2.41606	0.0263	0.1353		67912	1600012H06Rik	ILMN_2718861	Mus musculus RIKEN cDNA 1600012H06 gene (1600012H06Rik), mRNA.
1700127F16RIK	1570370	28.5	4.2	6.78571	0.0451	0.3008			1700127F16Rik	ILMN_1229131
2210012G02RIK	3360544	31.2	9.4	3.31915	0.0338	0.1855			2210012G02Rik	ILMN_2615110
2210403B10RIK	1660152	68.7	32.9	2.08815	0	0.0213			2210403B10Rik	ILMN_2719702
2310016C08RIK	4290152	28.6	13.8	2.07246	0.0451	0.1291		69573	2310016C08Rik	ILMN_2926198	Mus musculus RIKEN cDNA 2310016C08 gene (2310016C08Rik), mRNA.
2310021P13RIK	5220523	35.5	16.9	2.10059	0.0226	0.0977			2310021P13Rik	ILMN_1217926
2510048K03RIK	1980128	29.7	14.4	2.0625	0.0401	0.1228		72461	2510048K03Rik	ILMN_2639155	Mus musculus prolylcarboxypeptidase (angiotensinase C) (Prcp), mRNA.
2600016J21RIK	5690390	28	6	4.66667	0.0464	0.2581			2600016J21Rik	ILMN_2590200
2610042L04RIK	450369	32.2	13.3	2.42105	0.0313	0.1429		545015	2610042L04Rik	ILMN_3136593	Mus musculus RIKEN cDNA 2610042L04 gene (2610042L04Rik), mRNA.
2610207I05RIK	2600079	39	18.7	2.08556	0.0138	0.0852		233789	2610207I05Rik	ILMN_2930057	Mus musculus RIKEN cDNA 2610207I05 gene (2610207I05Rik), mRNA.
4430402I18RIK	20437	48.9	21.7	2.25346	0.0038	0.0764			4430402I18Rik	ILMN_2719487
4631403P03RIK	4180152	82.6	39.3	2.10178	0	0.0125		225392	4631403P03Rik	ILMN_2671794	Mus musculus RELT-like 2 (Rell2), mRNA.
4933404M02RIK	780653	36.2	16.2	2.23457	0.0213	0.1078			4933404M02Rik	ILMN_1249756
4933424B01RIK	7210288	28.8	8.6	3.34884	0.0439	0.188		71177	4933424B01Rik	ILMN_1252267	Mus musculus RIKEN cDNA 4933424B01 gene (4933424B01Rik), mRNA.
5430407P10RIK	3930008	28.5	4.4	6.47727	0.0451	0.2882		227545	5430407P10Rik	ILMN_2872011	Mus musculus RIKEN cDNA 5430407P10 gene (5430407P10Rik), mRNA.
5630401D24RIK	5960706	32.9	11	2.99091	0.0301	0.1729		71449	5630401D24Rik	ILMN_2993782	Mus musculus RIKEN cDNA 5630401D24 gene (5630401D24Rik), mRNA.
6330505F04RIK	4900376	26.1	9.6	2.71875	0.0489	0.1767		236790	6330505F04Rik	ILMN_2692041	Mus musculus DEAD/H (Asp-Glu-Ala-Asp/His) box polypeptide 26B (Ddx26b), mRNA.
6530405K19	6220739	26.3	12.7	2.07087	0.0489	0.1441			6530405K19	ILMN_1223501
8030462N17RIK	4560750	48	10.7	4.48598	0.0038	0.1679		212163	8030462N17Rik	ILMN_2776187	Mus musculus RIKEN cDNA 8030462N17 gene (8030462N17Rik), mRNA.
9130217G22RIK	5390110	31.1	9.8	3.17347	0.0351	0.1917			9130217G22Rik	ILMN_2716968
9530077C05RIK	3360131	43.2	14.7	2.93878	0.0088	0.1278		68283	9530077C05Rik	ILMN_2833152	Mus musculus RIKEN cDNA 9530077C05 gene (9530077C05Rik), mRNA.
A030007L22	2650075	27.2	9.5	2.86316	0.0464	0.198		328264	A030007L22	ILMN_2741780	Mus musculus predicted gene, EG328264 (EG328264), mRNA.
A830006F12RIK	1570064	34.4	15.6	2.20513	0.0238	0.1078		320460	A830006F12Rik	ILMN_2778438	Mus musculus RIKEN cDNA A830006F12 gene (A830006F12Rik), mRNA.
A930010I20RIK	630327	62.2	19.4	3.20619	0.0013	0.0852			A930010I20Rik	ILMN_2620799
AA407659	610356	48.6	21.3	2.28169	0.0038	0.0764		106840	AA407659	ILMN_2876015	Mus musculus expressed sequence AA407659 (AA407659), mRNA.
AA407930	1400170	27.6	5.5	5.01818	0.0464	0.2794		100494	AA407930	ILMN_1230489	Mus musculus zinc finger, AN1-type domain 2A (Zfand2a), mRNA.
AA691260	1300762	30.1	5.8	5.18966	0.0401	0.2581			AA691260	ILMN_2606136
ACBD4	3180754	29.1	12	2.425	0.0426	0.1604			Acbd4	ILMN_2689540
ACTN2	1050678	320.2	148.5	2.15623	0	0		11472	Actn2	ILMN_2797061	Mus musculus actinin alpha 2 (Actn2), mRNA.
ADAM24	4590403	30.2	13.6	2.22059	0.0401	0.1441		13526	Adam24	ILMN_1218770	Mus musculus a disintegrin and metallopeptidase domain 24 (testase 1) (Adam24), mRNA.
ADAM8	7200037	58	24.8	2.33871	0.0013	0.0614			Adam8	ILMN_1224005
ADAMTS17	2230332	39	15.1	2.58278	0.0138	0.1115		233332	Adamts17	ILMN_2881801	Mus musculus ADAM metallopeptidase with thrombospondin type 1 motif, 17 (Adamts17), mRNA.
ADPRHL1	4250349	65.4	31.4	2.0828	0.0013	0.0276		234072	Adprhl1	ILMN_1247158	Mus musculus ADP-ribosylhydrolase like 1 (Adprhl1), mRNA.
AGER	70674	27	9.8	2.7551	0.0464	0.1679			Ager	ILMN_1239451
AI597468	6760671	30.2	5.8	5.2069	0.0401	0.2494		103266	AI597468	ILMN_3160449	Mus musculus expressed sequence AI597468 (AI597468), mRNA.
ALOXE3	830553	32	15.5	2.06452	0.0313	0.1115		23801	Aloxe3	ILMN_1248005	Mus musculus arachidonate lipoxygenase 3 (Aloxe3), mRNA.
ALX3	4010521	26.5	1.2	22.0833	0.0476	0.4123		11694	Alx3	ILMN_3128478	Mus musculus aristaless 3 (Alx3), mRNA.
AMPH	5690563	35.9	16.2	2.21605	0.0213	0.104		218038	Amph	ILMN_2842843	Mus musculus amphiphysin (Amph), mRNA.
ANG1	5360537	133.7	26	5.14231	0	0.0514		11727	Ang1	ILMN_2875251	Mus musculus angiogenin, ribonuclease, RNase A family, 5 (Ang), mRNA.
AP1G2	1690544	31.8	13.3	2.39098	0.0326	0.1404		11766	Ap1g2	ILMN_1246903	Mus musculus adaptor protein complex AP-1, gamma 2 subunit (Ap1g2), mRNA.
AQP5	610255	37	17.2	2.15116	0.0175	0.1015		11830	Aqp5	ILMN_1259982	Mus musculus aquaporin 5 (Aqp5), mRNA.
AQP8	2470717	61.6	26	2.36923	0.0013	0.0526		11833	Aqp8	ILMN_2756379	Mus musculus aquaporin 8 (Aqp8), mRNA.
ARFL4	4260300	28	13.6	2.05882	0.0464	0.1441		66182	Arfl4	ILMN_2622354	Mus musculus ADP-ribosylation factor 4-like (Arfl4), mRNA.
ARID1A	360379	29.3	12.1	2.42149	0.0426	0.1516		93760	Arid1a	ILMN_3128260	Mus musculus AT rich interactive domain 1A (Swi1 like) (Arid1a), mRNA.
ARRB1	2600242	30.6	13.3	2.30075	0.0401	0.1366			Arrb1	ILMN_2698985
ARTN	240608	30.3	11.6	2.61207	0.0401	0.1679		11876	Artn	ILMN_2941280	Mus musculus artemin (Artn), mRNA.
ATF3	1090438	29.5	0.2	147.5	0.0426	0.4135		11910	Atf3	ILMN_2619408	Mus musculus activating transcription factor 3 (Atf3), mRNA.
AV006891	610221	62	21	2.95238	0.0013	0.0789		65964	AV006891	ILMN_1217939	Mus musculus RIKEN cDNA B230120H23 gene (B230120H23Rik), transcript variant 1, mRNA.
AVPR1A	2630195	27.7	9	3.07778	0.0464	0.1967		54140	Avpr1a	ILMN_1242999	Mus musculus arginine vasopressin receptor 1A (Avpr1a), mRNA.
B430306N03RIK	2630433	26.2	11.8	2.22034	0.0489	0.1554		320148	B430306N03Rik	ILMN_2733567	Mus musculus RIKEN cDNA B430306N03 gene (B430306N03Rik), mRNA.
BC026782	2070349	29.2	9.5	3.07368	0.0426	0.1905		545366	BC026782	ILMN_3041654	Mus musculus cDNA sequence BC026782 (BC026782), mRNA.
BC055324	4540672	26.9	9.9	2.71717	0.0464	0.193		381306	BC055324	ILMN_2934549	Mus musculus cDNA sequence BC055324 (BC055324), mRNA.
BC057371	5090653	68.3	31.9	2.14107	0	0.0213		194237	BC057371	ILMN_2879196	Mus musculus cDNA sequence BC057371 (BC057371), mRNA.
BC057371	2680133	38.1	9	4.23333	0.015	0.2105		194237	BC057371	ILMN_2879195	Mus musculus cDNA sequence BC057371 (BC057371), mRNA.
BCL9	5390603	37.8	16.4	2.30488	0.015	0.099		77578	Bcl9	ILMN_2808751	Mus musculus B-cell CLL/lymphoma 9 (Bcl9), mRNA.
BMP5	6940519	27.5	12.4	2.21774	0.0464	0.1454			Bmp5	ILMN_2682493
BRCA2	5570356	35.5	14.6	2.43151	0.0226	0.1178		12190	Brca2	ILMN_3109564	Mus musculus breast cancer 2 (Brca2), transcript variant 1, mRNA.
BTG1	6480703	47.2	16.6	2.84337	0.0038	0.109		12226	Btg1	ILMN_2866185	Mus musculus B-cell translocation gene 1, anti-proliferative (Btg1), mRNA.
CAMK2D	4060477	27.4	12.5	2.192	0.0464	0.1566		108058	Camk2d	ILMN_3119478	Mus musculus calcium/calmodulin-dependent protein kinase II, delta (Camk2d), transcript variant 2, mRNA.
CART	4050706	321.3	131.8	2.43778	0	0			Cart	ILMN_3123063
CCNG1	3830136	338.8	139.2	2.43391	0	0			Ccng1	ILMN_2702233
CCNG1	1410204	371	147.7	2.51185	0	0			Ccng1	ILMN_2710229
CD97	2810632	27.4	12.9	2.12403	0.0464	0.1366		26364	Cd97	ILMN_2694175	Mus musculus CD97 antigen (Cd97), mRNA.
CDKN1A	7040491	36.6	7	5.22857	0.0188	0.2155		12575	Cdkn1a	ILMN_2846775	Mus musculus cyclin-dependent kinase inhibitor 1A (P21) (Cdkn1a), mRNA.
CDON	2570204	29.9	11.9	2.51261	0.0401	0.1604		57810	Cdon	ILMN_2727643	Mus musculus cell adhesion molecule-related/down-regulated by oncogenes (Cdon), mRNA.
CEP2	5090452	78.7	38.3	2.05483	0	0.0125			Cep2	ILMN_1213506
CERK	1190377	27.5	13.1	2.09924	0.0464	0.1441			Cerk	ILMN_2749958
CITED1	3990292	29.6	14.5	2.04138	0.0401	0.1203		12705	Cited1	ILMN_1213474	Mus musculus Cbp/p300-interacting transactivator with Glu/Asp-rich carboxy-terminal domain 1 (Cited1), mRNA.
CKMT2	430427	65.8	27.8	2.36691	0.0013	0.0476		76722	Ckmt2	ILMN_2817864	Mus musculus creatine kinase, mitochondrial 2 (Ckmt2), mRNA.
CPEB1	6480360	30.5	12.2	2.5	0.0401	0.1441		12877	Cpeb1	ILMN_1230062	Mus musculus cytoplasmic polyadenylation element binding protein 1 (Cpeb1), mRNA.
CPEB4	2450274	91	36.9	2.46612	0	0.015		67579	Cpeb4	ILMN_2807803	Mus musculus cytoplasmic polyadenylation element binding protein 4 (Cpeb4), mRNA.
CPSF4	6770397	71.8	35.6	2.01685	0	0.0188		54188	Cpsf4	ILMN_2722778	Mus musculus cleavage and polyadenylation specific factor 4 (Cpsf4), mRNA.
CREG2	6330307	26.1	6.2	4.20968	0.0489	0.2343			Creg2	ILMN_2731854
CSPG5	7610176	147.1	60.7	2.42339	0	0		29873	Cspg5	ILMN_2732634	Mus musculus chondroitin sulfate proteoglycan 5 (Cspg5), mRNA.
CTNS	2680561	27.4	8.2	3.34146	0.0464	0.2155		83429	Ctns	ILMN_2653284	Mus musculus cystinosis, nephropathic (Ctns), mRNA.
CTRB1	4560414	67.8	29.1	2.3299	0	0.0414		66473	Ctrb1	ILMN_2919377	Mus musculus chymotrypsinogen B1 (Ctrb1), mRNA.
CYLN2	2970739	26.8	12.6	2.12698	0.0464	0.1479			Cyln2	ILMN_2698400
D130060C09RIK	4880598	39.7	15.6	2.54487	0.01	0.1103		319996	D130060C09Rik	ILMN_1260199	Mus musculus cancer susceptibility candidate 4 (Casc4), transcript variant 1, mRNA.
D930005D10RIK	1780315	30.9	14.3	2.16084	0.0351	0.1278			D930005D10Rik	ILMN_2717228
DAPK2	6180427	211.9	95.3	2.2235	0	0		13143	Dapk2	ILMN_2977558	Mus musculus death-associated kinase 2 (Dapk2), mRNA.
DPPA5	7150711	27.8	13.4	2.07463	0.0464	0.1366		434423	Dppa5	ILMN_3090545	Mus musculus developmental pluripotency associated 5 (Dppa5), mRNA.
DUSP4	3400259	39.2	18.1	2.16575	0.0125	0.0877			Dusp4	ILMN_2608995
EFNB2	4050670	26.8	12	2.23333	0.0464	0.1516		13642	Efnb2	ILMN_2716212	Mus musculus ephrin B2 (Efnb2), mRNA.
EPB7.2	6330541	28.5	2.7	10.5556	0.0439	0.3208			Epb7.2	ILMN_2641032
EPHB3	2120068	46.9	22.9	2.04803	0.0038	0.0664		13845	Ephb3	ILMN_1213216	Mus musculus Eph receptor B3 (Ephb3), mRNA.
EPHX1	4280402	3087.5	1430.2	2.15879	0	0		13849	Ephx1	ILMN_2664224	Mus musculus epoxide hydrolase 1, microsomal (Ephx1), mRNA.
EPRS	1300202	28.7	6.7	4.28358	0.0439	0.2431		107508	Eprs	ILMN_3148398	Mus musculus glutamyl-prolyl-tRNA synthetase (Eprs), mRNA. XM_899642 XM_899647 XM_899651 XM_899655 XM_899659 XM_899665 XM_916645
F730014I05RIK	6510086	44.9	17.2	2.61047	0.0063	0.0977		228866	F730014I05Rik	ILMN_2626864	Mus musculus RIKEN cDNA F730014I05 gene (F730014I05Rik), mRNA.
FABP3	1170468	4486.3	2163.5	2.07363	0	0		14077	Fabp3	ILMN_2887630	Mus musculus fatty acid binding protein 3, muscle and heart (Fabp3), mRNA.
FBXW7	4060725	36.2	8.9	4.06742	0.0201	0.193			Fbxw7	ILMN_2676431
FMR2	4890520	36.3	17.3	2.09827	0.0213	0.1065		14266	Fmr2	ILMN_1259438	Mus musculus AF4/FMR2 family, member 2 (Aff2), mRNA.
FRRS1	6270112	41.3	15.9	2.59748	0.01	0.1028		20321	Frrs1	ILMN_3098120	Mus musculus ferric-chelate reductase 1 (Frrs1), mRNA.
GBA2	4060564	59.5	26.7	2.22846	0.0013	0.0439		230101	Gba2	ILMN_2900042	Mus musculus glucosidase beta 2 (Gba2), mRNA.
GCDH	4540273	33.6	16.3	2.06135	0.0251	0.0977		270076	Gcdh	ILMN_3136542	Mus musculus glutaryl-Coenzyme A dehydrogenase (Gcdh), transcript variant 2, mRNA.
GDF15	650524	372.8	101.6	3.66929	0	0		23886	Gdf15	ILMN_2735350	Mus musculus growth differentiation factor 15 (Gdf15), mRNA.
GNAS	1090132	4077.7	1872.7	2.17744	0	0			Gnas	ILMN_2638324
GPR156	2340600	186.2	76.1	2.44678	0	0		239845	Gpr156	ILMN_1220124	Mus musculus G protein-coupled receptor 156 (Gpr156), mRNA.
GZMN	6060128	27.7	10.9	2.54128	0.0464	0.1704		245839	Gzmn	ILMN_1229426	Mus musculus granzyme N (Gzmn), mRNA.
HIST1H2AG	70546	28.8	13	2.21538	0.0439	0.1416		319167	Hist1h2ag	ILMN_2981801	Mus musculus histone cluster 1, H2ag (Hist1h2ag), mRNA.
HIST1H4D	1410368	42.7	19.3	2.21244	0.01	0.0852		319156	Hist1h4d	ILMN_1251885	Mus musculus histone cluster 1, H4d (Hist1h4d), mRNA.
HOXD11	6200669	30	11.2	2.67857	0.0401	0.1679		15431	Hoxd11	ILMN_1231215	Mus musculus homeo box D11 (Hoxd11), mRNA.
IFITM2	840349	261.7	47.6	5.4979	0	0.0038		80876	Ifitm2	ILMN_1232667	Mus musculus interferon induced transmembrane protein 2 (Ifitm2), mRNA.
IGSF6	5670382	27.8	6	4.63333	0.0464	0.2519		80719	Igsf6	ILMN_2715673	Mus musculus immunoglobulin superfamily, member 6 (Igsf6), mRNA.
INPP4A	2690563	26.7	5.1	5.23529	0.0464	0.2782			Inpp4a	ILMN_2752808
INSIG1	4040240	40.6	15.9	2.55346	0.01	0.1078		231070	Insig1	ILMN_2620965	Mus musculus insulin induced gene 1 (Insig1), mRNA.
IRF3	4250291	37.8	10.4	3.63462	0.015	0.183			Irf3	ILMN_1224505
KCNA1	520593	32.7	13.1	2.49618	0.0288	0.1378			Kcna1	ILMN_1237059
KCNS1	3310646	30.6	11.5	2.66087	0.0388	0.1566			Kcns1	ILMN_2715619
KIFAP3	1260719	26.8	7.2	3.72222	0.0464	0.2419		16579	Kifap3	ILMN_1222022	Mus musculus kinesin-associated protein 3 (Kifap3), mRNA.
KRT7	7330477	32.1	15	2.14	0.0313	0.1241		110310	Krt7	ILMN_2961152	Mus musculus keratin 7 (Krt7), mRNA.
LASS2	4200327	40.9	19.3	2.11917	0.01	0.0865		76893	Lass2	ILMN_2893993	Mus musculus longevity assurance homolog 2 (S. cerevisiae) (Lass2), mRNA.
LGALS8	6560326	45.6	19.2	2.375	0.005	0.0865		56048	Lgals8	ILMN_1221288	Mus musculus lectin, galactose binding, soluble 8 (Lgals8), mRNA.
LIMK2	3060681	26.7	7.5	3.56	0.0464	0.218			Limk2	ILMN_2636169
LIN28	6290445	26.5	11.6	2.28448	0.0476	0.1604		83557	Lin28	ILMN_1220027	Mus musculus lin-28 homolog (C. elegans) (Lin28), mRNA.
LOC380712	1410050	34.6	16.9	2.04734	0.0226	0.0977			LOC380712	ILMN_1249828
LRSAM1	1110221	28.6	14	2.04286	0.0451	0.1366		227738	Lrsam1	ILMN_2708177	Mus musculus leucine rich repeat and sterile alpha motif containing 1 (Lrsam1), mRNA.
MATK	3440397	585.8	245.6	2.38518	0	0		17179	Matk	ILMN_2811421	Mus musculus megakaryocyte-associated tyrosine kinase (Matk), mRNA.
MCPT4	1820367	35.5	13.4	2.64925	0.0226	0.1303			Mcpt4	ILMN_1240746
MFGE8	2120286	31	6.7	4.62687	0.0363	0.2544			Mfge8	ILMN_2771034
MFN2	5670241	54.4	23	2.36522	0.0025	0.0664			Mfn2	ILMN_1259831
MRPL55	4230398	36.5	10.4	3.50962	0.0188	0.1742		67212	Mrpl55	ILMN_2590185	Mus musculus mitochondrial ribosomal protein L55 (Mrpl55), mRNA.
MRPS31	1410278	28.1	12.3	2.28455	0.0464	0.1491		57312	Mrps31	ILMN_2736094	Mus musculus mitochondrial ribosomal protein S31 (Mrps31), mRNA.
MUG1	5870010	114	17.3	6.5896	0	0.104		17836	Mug1	ILMN_2774563	Mus musculus murinoglobulin 1 (Mug1), mRNA. XM_981606
MUG2	4490278	130.8	26.2	4.99237	0	0.0526		17837	Mug2	ILMN_2793806	Mus musculus murinoglobulin 2 (Mug2), mRNA.
MUSK	2370273	40.6	20.1	2.0199	0.01	0.0802			Musk	ILMN_1259616
MYLIP	1470184	34.3	13.9	2.46763	0.0238	0.1353			Mylip	ILMN_2590339
NDRG4	3140681	49.5	22	2.25	0.0038	0.0739			Ndrg4	ILMN_2751854
NINJ2	4590692	31.4	12.3	2.55285	0.0338	0.1529			Ninj2	ILMN_2626283
NT5C1B	4880754	31.3	15.4	2.03247	0.0338	0.1153		70881	Nt5c1b	ILMN_2669801	Mus musculus 5'-nucleotidase, cytosolic IB (Nt5c1b), mRNA.
OLFR1331	4860204	33	16.2	2.03704	0.0276	0.1103		258159	Olfr1331	ILMN_2966586	Mus musculus olfactory receptor 1331 (Olfr1331), mRNA.
OLFR281	630601	26.1	9	2.9	0.0476	0.213			Olfr281	ILMN_1255489
OLFR982	70279	46	22.3	2.06278	0.005	0.0714		258853	Olfr982	ILMN_2698350	Mus musculus olfactory receptor 982 (Olfr982), mRNA.
P2RXL1	6840538	26.4	11.2	2.35714	0.0476	0.1729		18440	P2rxl1	ILMN_2706410	Mus musculus purinergic receptor P2X-like 1, orphan receptor (P2rxl1), mRNA.
PDZRN3	5310639	78.6	30.8	2.55195	0	0.0288		55983	Pdzrn3	ILMN_2648937	Mus musculus PDZ domain containing RING finger 3 (Pdzrn3), mRNA.
PEX3	1340632	46.7	18.1	2.58011	0.0038	0.089			Pex3	ILMN_2738242
PHLDA2	6290014	111.9	50.7	2.2071	0	0.0038			Phlda2	ILMN_2425029
PLDN	6660725	38	12.9	2.94574	0.015	0.1441			Pldn	ILMN_1243525
PLEC1	6330270	31.8	12	2.65	0.0313	0.1516			Plec1	ILMN_1213678
PNPO	2000593	28.3	10.6	2.66981	0.0451	0.1704		103711	Pnpo	ILMN_2855792	Mus musculus pyridoxine 5'-phosphate oxidase (Pnpo), mRNA.
POLL	4260358	37.8	11.9	3.17647	0.015	0.1441			Poll	ILMN_2651209
POLR3G	2320598	30.9	7.9	3.91139	0.0363	0.2143		67486	Polr3g	ILMN_3074058	Mus musculus polymerase (RNA) III (DNA directed) polypeptide G (Polr3g), mRNA.
PPARGC1A	5550025	96.4	19.2	5.02083	0	0.0865		19017	Ppargc1a	ILMN_2710139	Mus musculus peroxisome proliferative activated receptor, gamma, coactivator 1 alpha (Ppargc1a), mRNA.
PPFIBP1	160577	66.2	29	2.28276	0.0013	0.0414		67533	Ppfibp1	ILMN_3150724	Mus musculus PTPRF interacting protein, binding protein 1 (liprin beta 1) (Ppfibp1), mRNA.
PPP1R8	6420470	27.3	7.2	3.79167	0.0464	0.218		100336	Ppp1r8	ILMN_2760840	Mus musculus protein phosphatase 1, regulatory (inhibitor) subunit 8 (Ppp1r8), mRNA.
PPP3CA	4180307	36.6	13.6	2.69118	0.0188	0.1366			Ppp3ca	ILMN_1227899
PRKG1	1450519	40	17.9	2.23464	0.01	0.0865			Prkg1	ILMN_2693295
PROK2	2710309	111.1	40.9	2.71638	0	0.0125		50501	Prok2	ILMN_3147259	Mus musculus prokineticin 2 (Prok2), transcript variant 1, mRNA.
PSMB10	5870398	27.2	11.8	2.30508	0.0464	0.1566		19171	Psmb10	ILMN_2757870	Mus musculus proteasome (prosome, macropain) subunit, beta type 10 (Psmb10), mRNA.
PSMB10	6350343	26.5	8.9	2.97753	0.0464	0.1767		19171	Psmb10	ILMN_2914843	Mus musculus proteasome (prosome, macropain) subunit, beta type 10 (Psmb10), mRNA.
PSMD11	4060608	32.9	13	2.53077	0.0301	0.1404		69077	Psmd11	ILMN_2888116	Mus musculus proteasome (prosome, macropain) 26S subunit, non-ATPase, 11 (Psmd11), mRNA.
PTGS1	6620445	46.7	13.1	3.56489	0.0038	0.1353			Ptgs1	ILMN_1224866
RAPSN	3370482	29.5	11.8	2.5	0.0426	0.1566		19400	Rapsn	ILMN_2723095	Mus musculus receptor-associated protein of the synapse (Rapsn), mRNA.
RASA1	6900563	34	12.5	2.72	0.0238	0.1441			Rasa1	ILMN_1237573
RBPSUH	4390056	27.6	13.4	2.0597	0.0464	0.1353			Rbpsuh	ILMN_2588315
RCE1	4290445	31	13.1	2.36641	0.0351	0.1378		19671	Rce1	ILMN_1235234	Mus musculus RCE1 homolog, prenyl protein peptidase (S. cerevisiae) (Rce1), mRNA.
RECC1	3940577	27.6	13.8	2	0.0464	0.1366		19687	Recc1	ILMN_1240620	Mus musculus replication factor C (activator 1) 1 (Rfc1), mRNA.
REPRIMO	6040064	108	40.3	2.6799	0	0.0125		67874	Reprimo	ILMN_2643212	Mus musculus reprimo, TP53 dependent G2 arrest mediator candidate (Rprm), mRNA.
RFX1	5720424	48.2	22.4	2.15179	0.0038	0.0739		19724	Rfx1	ILMN_2708347	Mus musculus regulatory factor X, 1 (influences HLA class II expression) (Rfx1), mRNA.
RFXAP	150139	28.4	14.1	2.01418	0.0451	0.1291			Rfxap	ILMN_2644992
RIOK3	770338	31.9	11.1	2.87387	0.0338	0.1679			Riok3	ILMN_2763548
RPAP1	4390066	28.3	2.1	13.4762	0.0451	0.3722		68925	Rpap1	ILMN_2952049	Mus musculus RNA polymerase II associated protein 1 (Rpap1), mRNA.
SERPINA3K	2810364	26.3	4.2	6.2619	0.0476	0.3033		20714	Serpina3k	ILMN_2970494	Mus musculus serine (or cysteine) peptidase inhibitor, clade A, member 3K (Serpina3k), mRNA.
SESN1	2970025	57.8	28	2.06429	0.0013	0.0414		140742	Sesn1	ILMN_3059476	Mus musculus sestrin 1 (Sesn1), mRNA.
SLC4A1	1230435	28.6	8.5	3.36471	0.0451	0.2043		20533	Slc4a1	ILMN_1227675	Mus musculus solute carrier family 4 (anion exchanger), member 1 (Slc4a1), mRNA.
SRC	3120709	29	12	2.41667	0.0426	0.1541			Src	ILMN_2677529
STAU1	4490204	28.8	13.4	2.14925	0.0439	0.1353			Stau1	ILMN_2668197
SULF1	4290142	29.5	14.6	2.02055	0.0426	0.1278			Sulf1	ILMN_1222489
SYT7	6940360	26.6	9.4	2.82979	0.0464	0.1842			Syt7	ILMN_2662581
TIMP1	160332	49	23.3	2.103	0.0038	0.0639		21857	Timp1	ILMN_3103896	Mus musculus tissue inhibitor of metalloproteinase 1 (Timp1), transcript variant 2, mRNA.
TMEM102	3930731	96.5	47	2.05319	0	0.0075		380705	Tmem102	ILMN_2919882	Mus musculus transmembrane protein 102 (Tmem102), mRNA.
TMEM54	2690035	26.4	7.7	3.42857	0.0476	0.2143		66260	Tmem54	ILMN_2919393	Mus musculus transmembrane protein 54 (Tmem54), mRNA.
TNFRSF1A	7160059	44.4	14	3.17143	0.0063	0.1303		21937	Tnfrsf1a	ILMN_1241228	Mus musculus tumor necrosis factor receptor superfamily, member 1a (Tnfrsf1a), mRNA.
TNIP2	3290386	35.1	2.8	12.5357	0.0226	0.3421		231130	Tnip2	ILMN_2874489	Mus musculus TNFAIP3 interacting protein 2 (Tnip2), mRNA.
TNR	6770670	30.3	13.1	2.31298	0.0401	0.1366			Tnr	ILMN_1252176
TOP1MT	4760220	31.2	14.1	2.21277	0.0338	0.1228		72960	Top1mt	ILMN_3024238	Mus musculus DNA topoisomerase 1, mitochondrial (Top1mt), mRNA.
TPM2	6370241	132.6	48.9	2.71166	0	0.0038		22004	Tpm2	ILMN_2487170	Mus musculus tropomyosin 2, beta (Tpm2), mRNA.
TXK	7150561	33.1	13.9	2.38129	0.0276	0.1303			Txk	ILMN_2459924
UCHL3	6450039	26.6	11.6	2.2931	0.0464	0.1554		50933	Uchl3	ILMN_2970879	Mus musculus ubiquitin carboxyl-terminal esterase L3 (ubiquitin thiolesterase) (Uchl3), mRNA.
UGT1A6A	3800446	36	6.1	5.90164	0.0226	0.2632		94284	Ugt1a6a	ILMN_1212835	Mus musculus UDP glucuronosyltransferase 1 family, polypeptide A6A (Ugt1a6a), mRNA.
UGT2B36	840431	42	11.4	3.68421	0.01	0.1554		231396	Ugt2b36	ILMN_2955818	Mus musculus UDP glucuronosyltransferase 2 family, polypeptide B36 (Ugt2b36), mRNA.
WDR45L	130402	28.4	12.2	2.32787	0.0451	0.1654		66840	Wdr45l	ILMN_1251642	Mus musculus Wdr45 like (Wdr45l), mRNA.
WNT5A	7400706	72.1	22.4	3.21875	0	0.0752		22418	Wnt5a	ILMN_2472917	Mus musculus wingless-related MMTV integration site 5A (Wnt5a), mRNA.
ZDHHC12	4180348	39.7	9.6	4.13542	0.01	0.1942		66220	Zdhhc12	ILMN_3148355	Mus musculus zinc finger, DHHC domain containing 12 (Zdhhc12), transcript variant 2, mRNA.

## Sheet: Sheet6
TargetID	Probe	Signal_X	Signal_Y	x/y	DetectionPval_X	DetectionPval_Y	UNIGENE_ID	ENTREZ_GENE_ID	SYMBOL	PROBE_ID	DEFINITION
FABP3	1170468	4486.3	2163.5	2.07363	0	0		14077	Fabp3	ILMN_2887630	Mus musculus fatty acid binding protein 3, muscle and heart (Fabp3), mRNA.
GNAS	1090132	4077.7	1872.7	2.17744	0	0			Gnas	ILMN_2638324
EPHX1	4280402	3087.5	1430.2	2.15879	0	0		13849	Ephx1	ILMN_2664224	Mus musculus epoxide hydrolase 1, microsomal (Ephx1), mRNA.
MATK	3440397	585.8	245.6	2.38518	0	0		17179	Matk	ILMN_2811421	Mus musculus megakaryocyte-associated tyrosine kinase (Matk), mRNA.
GDF15	650524	372.8	101.6	3.66929	0	0		23886	Gdf15	ILMN_2735350	Mus musculus growth differentiation factor 15 (Gdf15), mRNA.
CCNG1	1410204	371	147.7	2.51185	0	0			Ccng1	ILMN_2710229
CCNG1	3830136	338.8	139.2	2.43391	0	0			Ccng1	ILMN_2702233
CART	4050706	321.3	131.8	2.43778	0	0			Cart	ILMN_3123063
ACTN2	1050678	320.2	148.5	2.15623	0	0		11472	Actn2	ILMN_2797061	Mus musculus actinin alpha 2 (Actn2), mRNA.
IFITM2	840349	261.7	47.6	5.4979	0	0.0038		80876	Ifitm2	ILMN_1232667	Mus musculus interferon induced transmembrane protein 2 (Ifitm2), mRNA.
DAPK2	6180427	211.9	95.3	2.2235	0	0		13143	Dapk2	ILMN_2977558	Mus musculus death-associated kinase 2 (Dapk2), mRNA.
GPR156	2340600	186.2	76.1	2.44678	0	0		239845	Gpr156	ILMN_1220124	Mus musculus G protein-coupled receptor 156 (Gpr156), mRNA.
CSPG5	7610176	147.1	60.7	2.42339	0	0		29873	Cspg5	ILMN_2732634	Mus musculus chondroitin sulfate proteoglycan 5 (Cspg5), mRNA.
ANG1	5360537	133.7	26	5.14231	0	0.0514		11727	Ang1	ILMN_2875251	Mus musculus angiogenin, ribonuclease, RNase A family, 5 (Ang), mRNA.
TPM2	6370241	132.6	48.9	2.71166	0	0.0038		22004	Tpm2	ILMN_2487170	Mus musculus tropomyosin 2, beta (Tpm2), mRNA.
MUG2	4490278	130.8	26.2	4.99237	0	0.0526		17837	Mug2	ILMN_2793806	Mus musculus murinoglobulin 2 (Mug2), mRNA.
MUG1	5870010	114	17.3	6.5896	0	0.104		17836	Mug1	ILMN_2774563	Mus musculus murinoglobulin 1 (Mug1), mRNA. XM_981606
PHLDA2	6290014	111.9	50.7	2.2071	0	0.0038			Phlda2	ILMN_2425029
PROK2	2710309	111.1	40.9	2.71638	0	0.0125		50501	Prok2	ILMN_3147259	Mus musculus prokineticin 2 (Prok2), transcript variant 1, mRNA.
REPRIMO	6040064	108	40.3	2.6799	0	0.0125		67874	Reprimo	ILMN_2643212	Mus musculus reprimo, TP53 dependent G2 arrest mediator candidate (Rprm), mRNA.
TMEM102	3930731	96.5	47	2.05319	0	0.0075		380705	Tmem102	ILMN_2919882	Mus musculus transmembrane protein 102 (Tmem102), mRNA.
PPARGC1A	5550025	96.4	19.2	5.02083	0	0.0865		19017	Ppargc1a	ILMN_2710139	Mus musculus peroxisome proliferative activated receptor, gamma, coactivator 1 alpha (Ppargc1a), mRNA.
CPEB4	2450274	91	36.9	2.46612	0	0.015		67579	Cpeb4	ILMN_2807803	Mus musculus cytoplasmic polyadenylation element binding protein 4 (Cpeb4), mRNA.
4631403P03RIK	4180152	82.6	39.3	2.10178	0	0.0125		225392	4631403P03Rik	ILMN_2671794	Mus musculus RELT-like 2 (Rell2), mRNA.
CEP2	5090452	78.7	38.3	2.05483	0	0.0125			Cep2	ILMN_1213506
PDZRN3	5310639	78.6	30.8	2.55195	0	0.0288		55983	Pdzrn3	ILMN_2648937	Mus musculus PDZ domain containing RING finger 3 (Pdzrn3), mRNA.
WNT5A	7400706	72.1	22.4	3.21875	0	0.0752		22418	Wnt5a	ILMN_2472917	Mus musculus wingless-related MMTV integration site 5A (Wnt5a), mRNA.
CPSF4	6770397	71.8	35.6	2.01685	0	0.0188		54188	Cpsf4	ILMN_2722778	Mus musculus cleavage and polyadenylation specific factor 4 (Cpsf4), mRNA.
2210403B10RIK	1660152	68.7	32.9	2.08815	0	0.0213			2210403B10Rik	ILMN_2719702
BC057371	5090653	68.3	31.9	2.14107	0	0.0213		194237	BC057371	ILMN_2879196	Mus musculus cDNA sequence BC057371 (BC057371), mRNA.
CTRB1	4560414	67.8	29.1	2.3299	0	0.0414		66473	Ctrb1	ILMN_2919377	Mus musculus chymotrypsinogen B1 (Ctrb1), mRNA.
PPFIBP1	160577	66.2	29	2.28276	0.0013	0.0414		67533	Ppfibp1	ILMN_3150724	Mus musculus PTPRF interacting protein, binding protein 1 (liprin beta 1) (Ppfibp1), mRNA.
CKMT2	430427	65.8	27.8	2.36691	0.0013	0.0476		76722	Ckmt2	ILMN_2817864	Mus musculus creatine kinase, mitochondrial 2 (Ckmt2), mRNA.
ADPRHL1	4250349	65.4	31.4	2.0828	0.0013	0.0276		234072	Adprhl1	ILMN_1247158	Mus musculus ADP-ribosylhydrolase like 1 (Adprhl1), mRNA.
A930010I20RIK	630327	62.2	19.4	3.20619	0.0013	0.0852			A930010I20Rik	ILMN_2620799
AV006891	610221	62	21	2.95238	0.0013	0.0789		65964	AV006891	ILMN_1217939	Mus musculus RIKEN cDNA B230120H23 gene (B230120H23Rik), transcript variant 1, mRNA.
AQP8	2470717	61.6	26	2.36923	0.0013	0.0526		11833	Aqp8	ILMN_2756379	Mus musculus aquaporin 8 (Aqp8), mRNA.
GBA2	4060564	59.5	26.7	2.22846	0.0013	0.0439		230101	Gba2	ILMN_2900042	Mus musculus glucosidase beta 2 (Gba2), mRNA.
ADAM8	7200037	58	24.8	2.33871	0.0013	0.0614			Adam8	ILMN_1224005
SESN1	2970025	57.8	28	2.06429	0.0013	0.0414		140742	Sesn1	ILMN_3059476	Mus musculus sestrin 1 (Sesn1), mRNA.
MFN2	5670241	54.4	23	2.36522	0.0025	0.0664			Mfn2	ILMN_1259831
NDRG4	3140681	49.5	22	2.25	0.0038	0.0739			Ndrg4	ILMN_2751854
TIMP1	160332	49	23.3	2.103	0.0038	0.0639		21857	Timp1	ILMN_3103896	Mus musculus tissue inhibitor of metalloproteinase 1 (Timp1), transcript variant 2, mRNA.
4430402I18RIK	20437	48.9	21.7	2.25346	0.0038	0.0764			4430402I18Rik	ILMN_2719487
AA407659	610356	48.6	21.3	2.28169	0.0038	0.0764		106840	AA407659	ILMN_2876015	Mus musculus expressed sequence AA407659 (AA407659), mRNA.
RFX1	5720424	48.2	22.4	2.15179	0.0038	0.0739		19724	Rfx1	ILMN_2708347	Mus musculus regulatory factor X, 1 (influences HLA class II expression) (Rfx1), mRNA.
8030462N17RIK	4560750	48	10.7	4.48598	0.0038	0.1679		212163	8030462N17Rik	ILMN_2776187	Mus musculus RIKEN cDNA 8030462N17 gene (8030462N17Rik), mRNA.
BTG1	6480703	47.2	16.6	2.84337	0.0038	0.109		12226	Btg1	ILMN_2866185	Mus musculus B-cell translocation gene 1, anti-proliferative (Btg1), mRNA.
EPHB3	2120068	46.9	22.9	2.04803	0.0038	0.0664		13845	Ephb3	ILMN_1213216	Mus musculus Eph receptor B3 (Ephb3), mRNA.
PTGS1	6620445	46.7	13.1	3.56489	0.0038	0.1353			Ptgs1	ILMN_1224866
PEX3	1340632	46.7	18.1	2.58011	0.0038	0.089			Pex3	ILMN_2738242
OLFR982	70279	46	22.3	2.06278	0.005	0.0714		258853	Olfr982	ILMN_2698350	Mus musculus olfactory receptor 982 (Olfr982), mRNA.
LGALS8	6560326	45.6	19.2	2.375	0.005	0.0865		56048	Lgals8	ILMN_1221288	Mus musculus lectin, galactose binding, soluble 8 (Lgals8), mRNA.
F730014I05RIK	6510086	44.9	17.2	2.61047	0.0063	0.0977		228866	F730014I05Rik	ILMN_2626864	Mus musculus RIKEN cDNA F730014I05 gene (F730014I05Rik), mRNA.
TNFRSF1A	7160059	44.4	14	3.17143	0.0063	0.1303		21937	Tnfrsf1a	ILMN_1241228	Mus musculus tumor necrosis factor receptor superfamily, member 1a (Tnfrsf1a), mRNA.
1110059P08RIK	5910193	44.1	20.3	2.17241	0.0063	0.0789			1110059P08Rik	ILMN_2679823
9530077C05RIK	3360131	43.2	14.7	2.93878	0.0088	0.1278		68283	9530077C05Rik	ILMN_2833152	Mus musculus RIKEN cDNA 9530077C05 gene (9530077C05Rik), mRNA.
HIST1H4D	1410368	42.7	19.3	2.21244	0.01	0.0852		319156	Hist1h4d	ILMN_1251885	Mus musculus histone cluster 1, H4d (Hist1h4d), mRNA.
UGT2B36	840431	42	11.4	3.68421	0.01	0.1554		231396	Ugt2b36	ILMN_2955818	Mus musculus UDP glucuronosyltransferase 2 family, polypeptide B36 (Ugt2b36), mRNA.
FRRS1	6270112	41.3	15.9	2.59748	0.01	0.1028		20321	Frrs1	ILMN_3098120	Mus musculus ferric-chelate reductase 1 (Frrs1), mRNA.
LASS2	4200327	40.9	19.3	2.11917	0.01	0.0865		76893	Lass2	ILMN_2893993	Mus musculus longevity assurance homolog 2 (S. cerevisiae) (Lass2), mRNA.
INSIG1	4040240	40.6	15.9	2.55346	0.01	0.1078		231070	Insig1	ILMN_2620965	Mus musculus insulin induced gene 1 (Insig1), mRNA.
MUSK	2370273	40.6	20.1	2.0199	0.01	0.0802			Musk	ILMN_1259616
PRKG1	1450519	40	17.9	2.23464	0.01	0.0865			Prkg1	ILMN_2693295
ZDHHC12	4180348	39.7	9.6	4.13542	0.01	0.1942		66220	Zdhhc12	ILMN_3148355	Mus musculus zinc finger, DHHC domain containing 12 (Zdhhc12), transcript variant 2, mRNA.
D130060C09RIK	4880598	39.7	15.6	2.54487	0.01	0.1103		319996	D130060C09Rik	ILMN_1260199	Mus musculus cancer susceptibility candidate 4 (Casc4), transcript variant 1, mRNA.
DUSP4	3400259	39.2	18.1	2.16575	0.0125	0.0877			Dusp4	ILMN_2608995
ADAMTS17	2230332	39	15.1	2.58278	0.0138	0.1115		233332	Adamts17	ILMN_2881801	Mus musculus ADAM metallopeptidase with thrombospondin type 1 motif, 17 (Adamts17), mRNA.
2610207I05RIK	2600079	39	18.7	2.08556	0.0138	0.0852		233789	2610207I05Rik	ILMN_2930057	Mus musculus RIKEN cDNA 2610207I05 gene (2610207I05Rik), mRNA.
BC057371	2680133	38.1	9	4.23333	0.015	0.2105		194237	BC057371	ILMN_2879195	Mus musculus cDNA sequence BC057371 (BC057371), mRNA.
PLDN	6660725	38	12.9	2.94574	0.015	0.1441			Pldn	ILMN_1243525
IRF3	4250291	37.8	10.4	3.63462	0.015	0.183			Irf3	ILMN_1224505
POLL	4260358	37.8	11.9	3.17647	0.015	0.1441			Poll	ILMN_2651209
BCL9	5390603	37.8	16.4	2.30488	0.015	0.099		77578	Bcl9	ILMN_2808751	Mus musculus B-cell CLL/lymphoma 9 (Bcl9), mRNA.
AQP5	610255	37	17.2	2.15116	0.0175	0.1015		11830	Aqp5	ILMN_1259982	Mus musculus aquaporin 5 (Aqp5), mRNA.
CDKN1A	7040491	36.6	7	5.22857	0.0188	0.2155		12575	Cdkn1a	ILMN_2846775	Mus musculus cyclin-dependent kinase inhibitor 1A (P21) (Cdkn1a), mRNA.
PPP3CA	4180307	36.6	13.6	2.69118	0.0188	0.1366			Ppp3ca	ILMN_1227899
MRPL55	4230398	36.5	10.4	3.50962	0.0188	0.1742		67212	Mrpl55	ILMN_2590185	Mus musculus mitochondrial ribosomal protein L55 (Mrpl55), mRNA.
FMR2	4890520	36.3	17.3	2.09827	0.0213	0.1065		14266	Fmr2	ILMN_1259438	Mus musculus AF4/FMR2 family, member 2 (Aff2), mRNA.
FBXW7	4060725	36.2	8.9	4.06742	0.0201	0.193			Fbxw7	ILMN_2676431
4933404M02RIK	780653	36.2	16.2	2.23457	0.0213	0.1078			4933404M02Rik	ILMN_1249756
UGT1A6A	3800446	36	6.1	5.90164	0.0226	0.2632		94284	Ugt1a6a	ILMN_1212835	Mus musculus UDP glucuronosyltransferase 1 family, polypeptide A6A (Ugt1a6a), mRNA.
AMPH	5690563	35.9	16.2	2.21605	0.0213	0.104		218038	Amph	ILMN_2842843	Mus musculus amphiphysin (Amph), mRNA.
MCPT4	1820367	35.5	13.4	2.64925	0.0226	0.1303			Mcpt4	ILMN_1240746
BRCA2	5570356	35.5	14.6	2.43151	0.0226	0.1178		12190	Brca2	ILMN_3109564	Mus musculus breast cancer 2 (Brca2), transcript variant 1, mRNA.
2310021P13RIK	5220523	35.5	16.9	2.10059	0.0226	0.0977			2310021P13Rik	ILMN_1217926
TNIP2	3290386	35.1	2.8	12.5357	0.0226	0.3421		231130	Tnip2	ILMN_2874489	Mus musculus TNFAIP3 interacting protein 2 (Tnip2), mRNA.
LOC380712	1410050	34.6	16.9	2.04734	0.0226	0.0977			LOC380712	ILMN_1249828
A830006F12RIK	1570064	34.4	15.6	2.20513	0.0238	0.1078		320460	A830006F12Rik	ILMN_2778438	Mus musculus RIKEN cDNA A830006F12 gene (A830006F12Rik), mRNA.
MYLIP	1470184	34.3	13.9	2.46763	0.0238	0.1353			Mylip	ILMN_2590339
RASA1	6900563	34	12.5	2.72	0.0238	0.1441			Rasa1	ILMN_1237573
GCDH	4540273	33.6	16.3	2.06135	0.0251	0.0977		270076	Gcdh	ILMN_3136542	Mus musculus glutaryl-Coenzyme A dehydrogenase (Gcdh), transcript variant 2, mRNA.
1600012H06RIK	4830291	33.1	13.7	2.41606	0.0263	0.1353		67912	1600012H06Rik	ILMN_2718861	Mus musculus RIKEN cDNA 1600012H06 gene (1600012H06Rik), mRNA.
TXK	7150561	33.1	13.9	2.38129	0.0276	0.1303			Txk	ILMN_2459924
OLFR1331	4860204	33	16.2	2.03704	0.0276	0.1103		258159	Olfr1331	ILMN_2966586	Mus musculus olfactory receptor 1331 (Olfr1331), mRNA.
5630401D24RIK	5960706	32.9	11	2.99091	0.0301	0.1729		71449	5630401D24Rik	ILMN_2993782	Mus musculus RIKEN cDNA 5630401D24 gene (5630401D24Rik), mRNA.
PSMD11	4060608	32.9	13	2.53077	0.0301	0.1404		69077	Psmd11	ILMN_2888116	Mus musculus proteasome (prosome, macropain) 26S subunit, non-ATPase, 11 (Psmd11), mRNA.
KCNA1	520593	32.7	13.1	2.49618	0.0288	0.1378			Kcna1	ILMN_1237059
2610042L04RIK	450369	32.2	13.3	2.42105	0.0313	0.1429		545015	2610042L04Rik	ILMN_3136593	Mus musculus RIKEN cDNA 2610042L04 gene (2610042L04Rik), mRNA.
KRT7	7330477	32.1	15	2.14	0.0313	0.1241		110310	Krt7	ILMN_2961152	Mus musculus keratin 7 (Krt7), mRNA.
ALOXE3	830553	32	15.5	2.06452	0.0313	0.1115		23801	Aloxe3	ILMN_1248005	Mus musculus arachidonate lipoxygenase 3 (Aloxe3), mRNA.
RIOK3	770338	31.9	11.1	2.87387	0.0338	0.1679			Riok3	ILMN_2763548
PLEC1	6330270	31.8	12	2.65	0.0313	0.1516			Plec1	ILMN_1213678
AP1G2	1690544	31.8	13.3	2.39098	0.0326	0.1404		11766	Ap1g2	ILMN_1246903	Mus musculus adaptor protein complex AP-1, gamma 2 subunit (Ap1g2), mRNA.
NINJ2	4590692	31.4	12.3	2.55285	0.0338	0.1529			Ninj2	ILMN_2626283
NT5C1B	4880754	31.3	15.4	2.03247	0.0338	0.1153		70881	Nt5c1b	ILMN_2669801	Mus musculus 5'-nucleotidase, cytosolic IB (Nt5c1b), mRNA.
2210012G02RIK	3360544	31.2	9.4	3.31915	0.0338	0.1855			2210012G02Rik	ILMN_2615110
TOP1MT	4760220	31.2	14.1	2.21277	0.0338	0.1228		72960	Top1mt	ILMN_3024238	Mus musculus DNA topoisomerase 1, mitochondrial (Top1mt), mRNA.
9130217G22RIK	5390110	31.1	9.8	3.17347	0.0351	0.1917			9130217G22Rik	ILMN_2716968
MFGE8	2120286	31	6.7	4.62687	0.0363	0.2544			Mfge8	ILMN_2771034
RCE1	4290445	31	13.1	2.36641	0.0351	0.1378		19671	Rce1	ILMN_1235234	Mus musculus RCE1 homolog, prenyl protein peptidase (S. cerevisiae) (Rce1), mRNA.
POLR3G	2320598	30.9	7.9	3.91139	0.0363	0.2143		67486	Polr3g	ILMN_3074058	Mus musculus polymerase (RNA) III (DNA directed) polypeptide G (Polr3g), mRNA.
D930005D10RIK	1780315	30.9	14.3	2.16084	0.0351	0.1278			D930005D10Rik	ILMN_2717228
KCNS1	3310646	30.6	11.5	2.66087	0.0388	0.1566			Kcns1	ILMN_2715619
ARRB1	2600242	30.6	13.3	2.30075	0.0401	0.1366			Arrb1	ILMN_2698985
CPEB1	6480360	30.5	12.2	2.5	0.0401	0.1441		12877	Cpeb1	ILMN_1230062	Mus musculus cytoplasmic polyadenylation element binding protein 1 (Cpeb1), mRNA.
ARTN	240608	30.3	11.6	2.61207	0.0401	0.1679		11876	Artn	ILMN_2941280	Mus musculus artemin (Artn), mRNA.
TNR	6770670	30.3	13.1	2.31298	0.0401	0.1366			Tnr	ILMN_1252176
AI597468	6760671	30.2	5.8	5.2069	0.0401	0.2494		103266	AI597468	ILMN_3160449	Mus musculus expressed sequence AI597468 (AI597468), mRNA.
ADAM24	4590403	30.2	13.6	2.22059	0.0401	0.1441		13526	Adam24	ILMN_1218770	Mus musculus a disintegrin and metallopeptidase domain 24 (testase 1) (Adam24), mRNA.
AA691260	1300762	30.1	5.8	5.18966	0.0401	0.2581			AA691260	ILMN_2606136
HOXD11	6200669	30	11.2	2.67857	0.0401	0.1679		15431	Hoxd11	ILMN_1231215	Mus musculus homeo box D11 (Hoxd11), mRNA.
CDON	2570204	29.9	11.9	2.51261	0.0401	0.1604		57810	Cdon	ILMN_2727643	Mus musculus cell adhesion molecule-related/down-regulated by oncogenes (Cdon), mRNA.
2510048K03RIK	1980128	29.7	14.4	2.0625	0.0401	0.1228		72461	2510048K03Rik	ILMN_2639155	Mus musculus prolylcarboxypeptidase (angiotensinase C) (Prcp), mRNA.
CITED1	3990292	29.6	14.5	2.04138	0.0401	0.1203		12705	Cited1	ILMN_1213474	Mus musculus Cbp/p300-interacting transactivator with Glu/Asp-rich carboxy-terminal domain 1 (Cited1), mRNA.
ATF3	1090438	29.5	0.2	147.5	0.0426	0.4135		11910	Atf3	ILMN_2619408	Mus musculus activating transcription factor 3 (Atf3), mRNA.
RAPSN	3370482	29.5	11.8	2.5	0.0426	0.1566		19400	Rapsn	ILMN_2723095	Mus musculus receptor-associated protein of the synapse (Rapsn), mRNA.
SULF1	4290142	29.5	14.6	2.02055	0.0426	0.1278			Sulf1	ILMN_1222489
ARID1A	360379	29.3	12.1	2.42149	0.0426	0.1516		93760	Arid1a	ILMN_3128260	Mus musculus AT rich interactive domain 1A (Swi1 like) (Arid1a), mRNA.
BC026782	2070349	29.2	9.5	3.07368	0.0426	0.1905		545366	BC026782	ILMN_3041654	Mus musculus cDNA sequence BC026782 (BC026782), mRNA.
ACBD4	3180754	29.1	12	2.425	0.0426	0.1604			Acbd4	ILMN_2689540
SRC	3120709	29	12	2.41667	0.0426	0.1541			Src	ILMN_2677529
4933424B01RIK	7210288	28.8	8.6	3.34884	0.0439	0.188		71177	4933424B01Rik	ILMN_1252267	Mus musculus RIKEN cDNA 4933424B01 gene (4933424B01Rik), mRNA.
HIST1H2AG	70546	28.8	13	2.21538	0.0439	0.1416		319167	Hist1h2ag	ILMN_2981801	Mus musculus histone cluster 1, H2ag (Hist1h2ag), mRNA.
STAU1	4490204	28.8	13.4	2.14925	0.0439	0.1353			Stau1	ILMN_2668197
EPRS	1300202	28.7	6.7	4.28358	0.0439	0.2431		107508	Eprs	ILMN_3148398	Mus musculus glutamyl-prolyl-tRNA synthetase (Eprs), mRNA. XM_899642 XM_899647 XM_899651 XM_899655 XM_899659 XM_899665 XM_916645
SLC4A1	1230435	28.6	8.5	3.36471	0.0451	0.2043		20533	Slc4a1	ILMN_1227675	Mus musculus solute carrier family 4 (anion exchanger), member 1 (Slc4a1), mRNA.
2310016C08RIK	4290152	28.6	13.8	2.07246	0.0451	0.1291		69573	2310016C08Rik	ILMN_2926198	Mus musculus RIKEN cDNA 2310016C08 gene (2310016C08Rik), mRNA.
LRSAM1	1110221	28.6	14	2.04286	0.0451	0.1366		227738	Lrsam1	ILMN_2708177	Mus musculus leucine rich repeat and sterile alpha motif containing 1 (Lrsam1), mRNA.
EPB7.2	6330541	28.5	2.7	10.5556	0.0439	0.3208			Epb7.2	ILMN_2641032
1700127F16RIK	1570370	28.5	4.2	6.78571	0.0451	0.3008			1700127F16Rik	ILMN_1229131
5430407P10RIK	3930008	28.5	4.4	6.47727	0.0451	0.2882		227545	5430407P10Rik	ILMN_2872011	Mus musculus RIKEN cDNA 5430407P10 gene (5430407P10Rik), mRNA.
WDR45L	130402	28.4	12.2	2.32787	0.0451	0.1654		66840	Wdr45l	ILMN_1251642	Mus musculus Wdr45 like (Wdr45l), mRNA.
RFXAP	150139	28.4	14.1	2.01418	0.0451	0.1291			Rfxap	ILMN_2644992
RPAP1	4390066	28.3	2.1	13.4762	0.0451	0.3722		68925	Rpap1	ILMN_2952049	Mus musculus RNA polymerase II associated protein 1 (Rpap1), mRNA.
PNPO	2000593	28.3	10.6	2.66981	0.0451	0.1704		103711	Pnpo	ILMN_2855792	Mus musculus pyridoxine 5'-phosphate oxidase (Pnpo), mRNA.
MRPS31	1410278	28.1	12.3	2.28455	0.0464	0.1491		57312	Mrps31	ILMN_2736094	Mus musculus mitochondrial ribosomal protein S31 (Mrps31), mRNA.
2600016J21RIK	5690390	28	6	4.66667	0.0464	0.2581			2600016J21Rik	ILMN_2590200
ARFL4	4260300	28	13.6	2.05882	0.0464	0.1441		66182	Arfl4	ILMN_2622354	Mus musculus ADP-ribosylation factor 4-like (Arfl4), mRNA.
IGSF6	5670382	27.8	6	4.63333	0.0464	0.2519		80719	Igsf6	ILMN_2715673	Mus musculus immunoglobulin superfamily, member 6 (Igsf6), mRNA.
DPPA5	7150711	27.8	13.4	2.07463	0.0464	0.1366		434423	Dppa5	ILMN_3090545	Mus musculus developmental pluripotency associated 5 (Dppa5), mRNA.
AVPR1A	2630195	27.7	9	3.07778	0.0464	0.1967		54140	Avpr1a	ILMN_1242999	Mus musculus arginine vasopressin receptor 1A (Avpr1a), mRNA.
GZMN	6060128	27.7	10.9	2.54128	0.0464	0.1704		245839	Gzmn	ILMN_1229426	Mus musculus granzyme N (Gzmn), mRNA.
AA407930	1400170	27.6	5.5	5.01818	0.0464	0.2794		100494	AA407930	ILMN_1230489	Mus musculus zinc finger, AN1-type domain 2A (Zfand2a), mRNA.
RBPSUH	4390056	27.6	13.4	2.0597	0.0464	0.1353			Rbpsuh	ILMN_2588315
RECC1	3940577	27.6	13.8	2	0.0464	0.1366		19687	Recc1	ILMN_1240620	Mus musculus replication factor C (activator 1) 1 (Rfc1), mRNA.
BMP5	6940519	27.5	12.4	2.21774	0.0464	0.1454			Bmp5	ILMN_2682493
CERK	1190377	27.5	13.1	2.09924	0.0464	0.1441			Cerk	ILMN_2749958
CTNS	2680561	27.4	8.2	3.34146	0.0464	0.2155		83429	Ctns	ILMN_2653284	Mus musculus cystinosis, nephropathic (Ctns), mRNA.
CAMK2D	4060477	27.4	12.5	2.192	0.0464	0.1566		108058	Camk2d	ILMN_3119478	Mus musculus calcium/calmodulin-dependent protein kinase II, delta (Camk2d), transcript variant 2, mRNA.
CD97	2810632	27.4	12.9	2.12403	0.0464	0.1366		26364	Cd97	ILMN_2694175	Mus musculus CD97 antigen (Cd97), mRNA.
PPP1R8	6420470	27.3	7.2	3.79167	0.0464	0.218		100336	Ppp1r8	ILMN_2760840	Mus musculus protein phosphatase 1, regulatory (inhibitor) subunit 8 (Ppp1r8), mRNA.
A030007L22	2650075	27.2	9.5	2.86316	0.0464	0.198		328264	A030007L22	ILMN_2741780	Mus musculus predicted gene, EG328264 (EG328264), mRNA.
PSMB10	5870398	27.2	11.8	2.30508	0.0464	0.1566		19171	Psmb10	ILMN_2757870	Mus musculus proteasome (prosome, macropain) subunit, beta type 10 (Psmb10), mRNA.
0610010K06RIK	1500400	27	5.3	5.09434	0.0464	0.2794			0610010K06Rik	ILMN_2637698
AGER	70674	27	9.8	2.7551	0.0464	0.1679			Ager	ILMN_1239451
BC055324	4540672	26.9	9.9	2.71717	0.0464	0.193		381306	BC055324	ILMN_2934549	Mus musculus cDNA sequence BC055324 (BC055324), mRNA.
KIFAP3	1260719	26.8	7.2	3.72222	0.0464	0.2419		16579	Kifap3	ILMN_1222022	Mus musculus kinesin-associated protein 3 (Kifap3), mRNA.
EFNB2	4050670	26.8	12	2.23333	0.0464	0.1516		13642	Efnb2	ILMN_2716212	Mus musculus ephrin B2 (Efnb2), mRNA.
CYLN2	2970739	26.8	12.6	2.12698	0.0464	0.1479			Cyln2	ILMN_2698400
INPP4A	2690563	26.7	5.1	5.23529	0.0464	0.2782			Inpp4a	ILMN_2752808
LIMK2	3060681	26.7	7.5	3.56	0.0464	0.218			Limk2	ILMN_2636169
SYT7	6940360	26.6	9.4	2.82979	0.0464	0.1842			Syt7	ILMN_2662581
UCHL3	6450039	26.6	11.6	2.2931	0.0464	0.1554		50933	Uchl3	ILMN_2970879	Mus musculus ubiquitin carboxyl-terminal esterase L3 (ubiquitin thiolesterase) (Uchl3), mRNA.
ALX3	4010521	26.5	1.2	22.0833	0.0476	0.4123		11694	Alx3	ILMN_3128478	Mus musculus aristaless 3 (Alx3), mRNA.
PSMB10	6350343	26.5	8.9	2.97753	0.0464	0.1767		19171	Psmb10	ILMN_2914843	Mus musculus proteasome (prosome, macropain) subunit, beta type 10 (Psmb10), mRNA.
LIN28	6290445	26.5	11.6	2.28448	0.0476	0.1604		83557	Lin28	ILMN_1220027	Mus musculus lin-28 homolog (C. elegans) (Lin28), mRNA.
TMEM54	2690035	26.4	7.7	3.42857	0.0476	0.2143		66260	Tmem54	ILMN_2919393	Mus musculus transmembrane protein 54 (Tmem54), mRNA.
P2RXL1	6840538	26.4	11.2	2.35714	0.0476	0.1729		18440	P2rxl1	ILMN_2706410	Mus musculus purinergic receptor P2X-like 1, orphan receptor (P2rxl1), mRNA.
SERPINA3K	2810364	26.3	4.2	6.2619	0.0476	0.3033		20714	Serpina3k	ILMN_2970494	Mus musculus serine (or cysteine) peptidase inhibitor, clade A, member 3K (Serpina3k), mRNA.
6530405K19	6220739	26.3	12.7	2.07087	0.0489	0.1441			6530405K19	ILMN_1223501
B430306N03RIK	2630433	26.2	11.8	2.22034	0.0489	0.1554		320148	B430306N03Rik	ILMN_2733567	Mus musculus RIKEN cDNA B430306N03 gene (B430306N03Rik), mRNA.
CREG2	6330307	26.1	6.2	4.20968	0.0489	0.2343			Creg2	ILMN_2731854
OLFR281	630601	26.1	9	2.9	0.0476	0.213			Olfr281	ILMN_1255489
6330505F04RIK	4900376	26.1	9.6	2.71875	0.0489	0.1767		236790	6330505F04Rik	ILMN_2692041	Mus musculus DEAD/H (Asp-Glu-Ala-Asp/His) box polypeptide 26B (Ddx26b), mRNA.
