# Supplementary material for: High Glucose Predisposes Gene Expression and ERK Phosphorylation to Apoptosis and Impaired Glucose-Stimulated Insulin Secretion via the Cytoskeleton
Source: PLoS One. 2012 Sep 14;7(9):e44988. doi: 10.1371/journal.pone.0044988 (PMC3443235; doi:10.1371/journal.pone.0044988)
Supplement: Table S3 — Genes clustered into each of the top 5 most significant cellular processes in ERoSHKHG (XLSX) [file pone.0044988.s005.xlsx]

## Sheet: Sheet0
Table S3. Genes clustered into each of the top 5 most significant cellular processes in ERoSHKHG
Category	Function	Function Annotation	p-value	Molecules	# Molecules
Cellular Assembly and Organization	growth	growth of plasma membrane projections	1.72E-04	AGER, ARTN, CDKN1A, CSPG5, EFNB2, GNAS, MATK, MYLIP, NINJ2, RAPSN, SRC, TIMP1, WNT5A	13
Cellular Assembly and Organization	growth	growth of neurites	5.22E-04	AGER, ARTN, CDKN1A, CSPG5, EFNB2, GNAS, MATK, MYLIP, NINJ2, RAPSN, SRC, WNT5A	12
Cellular Assembly and Organization	growth	growth of neuromuscular synapse	2.37E-02	MUSK	1
Cellular Assembly and Organization	proliferation	proliferation of mitochondria	4.21E-04	CDKN1A, PPARGC1A	2
Cellular Assembly and Organization	outgrowth	outgrowth of plasma membrane projections	7.19E-04	AGER, CDKN1A, CSPG5, EFNB2, GNAS, MATK, MYLIP, NINJ2, RAPSN, SRC, TIMP1	11
Cellular Assembly and Organization	outgrowth	outgrowth of neurites	2.41E-03	AGER, CDKN1A, CSPG5, EFNB2, GNAS, MATK, MYLIP, NINJ2, RAPSN, SRC	10
Cellular Assembly and Organization	formation	formation of focal complexes	3.78E-03	LIMK2, SRC	2
Cellular Assembly and Organization	formation	formation of micronuclei	3.78E-03	BRCA2, CDKN1A	2
Cellular Assembly and Organization	formation	formation of neuromuscular junctions	1.19E-02	RAPSN	1
Cellular Assembly and Organization	formation	formation of microfilaments	2.37E-02	TPM2	1
Cellular Assembly and Organization	establishment	establishment of chromatin structures	4.82E-03	ARID1A, BRCA2	2
Cellular Assembly and Organization	extension	extension of neurites	6.30E-03	AGER, ATF3, CDKN1A, MUSK, SRC	5
Cellular Assembly and Organization	extension	extension of axon branches	1.19E-02	EPHB3	1
Cellular Assembly and Organization	duplication	duplication of centrosome	1.01E-02	BRCA2, CDKN1A	2
Cellular Assembly and Organization	duplication	initiation of duplication of centrosome	1.19E-02	CDKN1A	1
Cellular Assembly and Organization	accumulation	accumulation of actin stress fibers	1.19E-02	PLEC	1
Cellular Assembly and Organization	accumulation	accumulation of milk fat globules	1.19E-02	MFGE8	1
Cellular Assembly and Organization	accumulation	accumulation of focal adhesions	2.37E-02	PLEC	1
Cellular Assembly and Organization	assembly	assembly of peroxisomes	1.19E-02	PEX3	1
Cellular Assembly and Organization	development	development of intercalated disks	1.19E-02	PLEC	1
Cellular Assembly and Organization	disruption	disruption of centriole	1.19E-02	CEP250	1
Cellular Assembly and Organization	maturation	maturation of olfactory glomeruli	1.19E-02	PPP3CA	1
Cellular Assembly and Organization	stabilization	stabilization of cell-cell contacts	1.19E-02	SRC	1
Cellular Assembly and Organization	stabilization	stabilization of hemidesmosomes	2.37E-02	PLEC	1
Cellular Assembly and Organization	targeting	targeting of cellular membrane	1.19E-02	SRC	1
Cellular Assembly and Organization	unwinding	unwinding of nucleoli	1.19E-02	CDKN1A	1
Cellular Assembly and Organization	depolarization	depolarization of mitochondrial membrane	1.52E-02	CDKN1A, PPARGC1A	2
Cellular Assembly and Organization	quantity	quantity of centrosome	2.12E-02	BRCA2, CDKN1A	2
Cellular Assembly and Organization	quantity	quantity of hemidesmosomes	2.37E-02	PLEC	1
Cellular Assembly and Organization	quantity	quantity of nucleoprotein filaments	2.37E-02	BRCA2	1
Cellular Assembly and Organization	biogenesis	biogenesis of microspikes	2.37E-02	ACTN2	1
Cellular Assembly and Organization	bundling	bundling of actin stress fibers	2.37E-02	SRC	1
Cellular Assembly and Organization	density	density of presynaptic terminals	2.37E-02	AGER	1
Cellular Assembly and Organization	migration	migration of axons	2.37E-02	EPHB3	1
Cellular Assembly and Organization	phagocytosis	phagocytosis of particle	2.37E-02	AMPH	1
Cellular Assembly and Organization	size	size of centrosome	2.37E-02	LDLRAP1	1
Cellular Growth and Proliferation	proliferation	proliferation of granulosa cells	3.38E-04	BMP5, CDKN1A, TNFRSF1A	3
Cellular Growth and Proliferation	proliferation	proliferation of cervical cancer cell lines	2.15E-03	ANG, BRCA2, CDKN1A, SRC	4
Cellular Growth and Proliferation	proliferation	proliferation of muscle cell lines	1.11E-02	AGER, CDKN1A, SRC	3
Cellular Growth and Proliferation	proliferation	proliferation of pancreatic cancer cell lines	1.27E-02	BRCA2, CDKN1A, SRC	3
Cellular Growth and Proliferation	proliferation	proliferation of carcinoma cell lines	2.17E-02	BMP5, CDKN1A, GDF15, WNT5A	4
Cellular Growth and Proliferation	proliferation	proliferation of glioblastoma cells	2.37E-02	SRC	1
Cellular Growth and Proliferation	colony formation	colony formation of connective tissue cells	4.18E-04	ATF3, CDKN1A, PPP3CA, PROK2	4
Cellular Growth and Proliferation	colony formation	colony formation of stromal cells	1.19E-02	PPP3CA	1
Cellular Growth and Proliferation	colony formation	colony formation of normal cells	1.30E-02	ATF3, CDKN1A, PPP3CA, PROK2, SRC	5
Cellular Growth and Proliferation	colony formation	colony formation of fibroblasts	1.52E-02	ATF3, CDKN1A	2
Cellular Growth and Proliferation	growth	growth of normal cells	1.92E-03	AGER, ANG, ATF3, BTG1, CDKN1A, GDF15, INPP4A, POLL, RCE1, SRC, TIMP1, TNFRSF1A, WNT5A	13
Cellular Growth and Proliferation	growth	growth of cells	3.20E-03	AGER, ANG, ATF3, AVPR1A, BRCA2, BTG1, CCNG1, CDKN1A, CITED1, CPSF4, DAPK2 (includes EG:23604), EPHB3, GDF15, INPP4A, IRF3, LDLRAP1, MATK, PHLDA2, PLEC, POLL, PSMB10, RASA1, RASL10A, RCE1, RFC1, SLC4A1, SRC, STAU1, TIMP1, TNFRSF1A, TPM2, WNT5A	32
Cellular Growth and Proliferation	growth	growth of fibroblasts	6.04E-03	ATF3, CDKN1A, POLL, RCE1, SRC	5
Cellular Growth and Proliferation	growth	arrest in growth of germ cell tumor cell lines	2.37E-02	CDKN1A	1
Cellular Growth and Proliferation	growth	growth of microvascular endothelial cells	2.37E-02	AGER	1
Cellular Growth and Proliferation	growth	growth of eukaryotic cells	2.80E-02	AGER, ANG, ATF3, BTG1, CDKN1A, CITED1, DAPK2 (includes EG:23604), GDF15, INPP4A, IRF3, LDLRAP1, MATK, POLL, RASL10A, RCE1, RFC1, SRC, TIMP1, TNFRSF1A, TPM2, WNT5A	21
Cellular Growth and Proliferation	antiproliferative response	antiproliferative response of smooth muscle cells	1.19E-02	CDKN1A	1
Cellular Growth and Proliferation	clonogenicity	clonogenicity of carcinoma cell lines	1.19E-02	WNT5A	1
Cellular Growth and Proliferation	clonogenicity	clonogenicity of thyroid tumor cell lines	1.19E-02	WNT5A	1
Cellular Growth and Proliferation	formation	formation of colon cancer cell lines	1.19E-02	CDKN1A	1
Cellular Growth and Proliferation	inhibition	inhibition of fibroblasts	2.37E-02	TIMP1	1
Cell Death	survival	survival of facial branchiomotor neurons	4.21E-04	MUSK, RAPSN	2
Cell Death	survival	survival of hypoglossal motor neurons	4.21E-04	MUSK, RAPSN	2
Cell Death	survival	survival of trigeminal motor neurons	4.21E-04	MUSK, RAPSN	2
Cell Death	survival	survival of trochlear motor neurons	4.21E-04	MUSK, RAPSN	2
Cell Death	survival	survival of sympathetic neuron	8.31E-04	ARTN, GDF15, RAPSN	3
Cell Death	survival	survival of eukaryotic cells	2.77E-03	AGER, ARRB1, ARTN, BRCA2, CAMK2D, CCNG1, CDKN1A, GDF15, INPP4A, MUSK, PPP1R8, PROK2, RAPSN, RASA1, SRC, SULF1, TIMP1, TNFRSF1A, TNIP2	19
Cell Death	survival	survival of cells	3.48E-03	AGER, ARRB1, ARTN, BRCA2, CAMK2D, CCNG1, CDKN1A, GDF15, INPP4A, MUSK, PPP1R8, PROK2, RAPSN, RASA1, RFC1, SRC, SULF1, TIMP1, TNFRSF1A, TNIP2	20
Cell Death	survival	survival of epithelial cells	5.33E-03	RASA1, SRC, TIMP1	3
Cell Death	survival	survival of normal cells	5.72E-03	ARRB1, ARTN, CCNG1, CDKN1A, GDF15, MUSK, PROK2, RAPSN, RASA1, SRC, TIMP1, TNIP2	12
Cell Death	survival	survival of muscle cell lines	5.98E-03	CDKN1A, PROK2	2
Cell Death	survival	survival of motor neurons	8.24E-03	GDF15, MUSK, RAPSN	3
Cell Death	survival	survival of tumor cell lines	1.64E-02	AGER, BRCA2, CAMK2D, CDKN1A, INPP4A, PPP1R8, RASA1, SRC, SULF1, TNFRSF1A	10
Cell Death	survival	survival of facial motor neurons	2.37E-02	GDF15	1
Cell Death	survival	survival of peritoneal macrophages	2.37E-02	RASA1	1
Cell Death	survival	survival of fibroblast cell lines	2.65E-02	AGER, BRCA2, CDKN1A	3
Cell Death	apoptosis	apoptosis of normal cells	6.90E-04	AGER, ALX3, ARRB1, ATF3, BTG1, CAMK2D, CDKN1A, DUSP4, FBXW7, GDF15, GNAS, IRF3, KIFAP3, LGALS8, PPARGC1A, PPP3CA, PTGS1, RASA1, SERPINA3K, SRC, TIMP1, TNFRSF1A, TNIP2, WNT5A	24
Cell Death	apoptosis	apoptosis of muscle cells	3.85E-03	CAMK2D, CDKN1A, GNAS, KIFAP3, PPARGC1A, PPP3CA, TNFRSF1A	7
Cell Death	apoptosis	apoptosis	4.97E-03	AGER, ALX3, ARRB1, ATF3, BMP5, BRCA2, BTG1, CAMK2D, CCNG1, CDKN1A, CTRB2, DAPK2 (includes EG:23604), DUSP4, EPHX1, FBXW7, GDF15, GNAS, INPP4A, IRF3, KIFAP3, LGALS8, MFGE8, PHLDA2, PPARGC1A, PPP3CA, PTGS1, RASA1, RFC1, SERPINA3K, SRC, SULF1, TIMP1, TMEM102, TNFRSF1A, TNIP2, TXK, WNT5A, ZAK	38
Cell Death	apoptosis	apoptosis of leukocytes	7.68E-03	ARRB1, CDKN1A, DUSP4, FBXW7, GNAS, IRF3, KIFAP3, LGALS8, SERPINA3K, TNFRSF1A	10
Cell Death	apoptosis	apoptosis of macrophages	7.90E-03	CDKN1A, IRF3, SERPINA3K, TNFRSF1A	4
Cell Death	apoptosis	apoptosis of rhabdomyosarcoma cell lines	8.63E-03	CDKN1A, TNFRSF1A	2
Cell Death	apoptosis	apoptosis of epithelial cells	1.53E-02	CDKN1A, GDF15, PTGS1, SRC, TIMP1, TNFRSF1A	6
Cell Death	apoptosis	apoptosis of neurons	1.69E-02	ATF3, CDKN1A, FBXW7, KIFAP3, PPARGC1A, RASA1, TNFRSF1A, WNT5A	8
Cell Death	apoptosis	apoptosis of fibroblast cell lines	1.79E-02	ATF3, CCNG1, CDKN1A, DUSP4, EPHX1, PPP3CA, SRC, TNFRSF1A	8
Cell Death	apoptosis	apoptosis of liver cell lines	2.12E-02	DUSP4, TIMP1	2
Cell Death	cell death	cell death of ovarian cancer cell lines	1.20E-03	BRCA2, CDKN1A, SERPINA3K, SRC, TNFRSF1A	5
Cell Death	cell death	cell death of normal cells	2.49E-03	AGER, ALX3, ARRB1, ATF3, BTG1, CAMK2D, CDKN1A, DUSP4, EFNB2, EPHX1, FBXW7, GDF15, GNAS, IRF3, KIFAP3, LGALS8, PPARGC1A, PPP3CA, PTGS1, RASA1, SERPINA3K, SRC, TIMP1, TNFRSF1A, TNIP2, WNT5A	26
Cell Death	cell death	cell death of neurons	1.32E-02	AGER, ATF3, CDKN1A, EFNB2, FBXW7, KIFAP3, PPARGC1A, PPP3CA, RASA1, TNFRSF1A, WNT5A	11
Cell Death	cell death	cell death	1.63E-02	AGER, ALX3, ARRB1, ATF3, BMP5, BRCA2, BTG1, CAMK2D, CCNG1, CDKN1A, CTRB2, DAPK2 (includes EG:23604), DUSP4, EFNB2, EPHX1, FBXW7, GDF15, GNAS, INPP4A, IRF3, KIFAP3, LGALS8, MFGE8, PHLDA2, PPARGC1A, PPP3CA, PTGS1, RASA1, RASL10A, RFC1, SERPINA3K, SMG1, SRC, SULF1, TIMP1, TMEM102, TNFRSF1A, TNIP2, TXK, WNT5A, ZAK	41
Cell Death	cell death	cell death of cardiomyocytes	1.69E-02	CAMK2D, CDKN1A, KIFAP3, PPARGC1A, PPP3CA	5
Cell Death	anoikis	anoikis of colon cancer cell lines	1.38E-03	DAPK2 (includes EG:23604), SRC	2
Cell Death	anoikis	anoikis of cell lines	2.52E-02	DAPK2 (includes EG:23604), SRC, TIMP1	3
Cell Death	cell viability	cell viability of fibroblast cell lines	2.47E-03	CDKN1A, SRC, TNFRSF1A	3
Cell Death	killing	killing of macrophages	4.82E-03	AGER, TNFRSF1A	2
Cell Death	cytotoxicity	cytotoxicity of fibroblasts	1.19E-02	TNFRSF1A	1
Cell Death	necrosis	necrosis of infarct	1.19E-02	TIMP1	1
Cell Death	necrosis	necrosis of fibrosarcoma cell lines	2.37E-02	TNFRSF1A	1
Cell Death	necrosis	necrosis of proximal tubule cells	2.37E-02	CDKN1A	1
Cell Death	repopulation	delay in repopulation of cells	1.19E-02	MFGE8	1
Cell Death	sub-G1 phase	arrest in sub-G1 phase of mesothelioma cells	1.19E-02	CDKN1A	1
Cell Death	lysis	lysis of normal cells	1.45E-02	SLC4A1, SRC, TNFRSF1A	3
Cell Death	lysis	lysis of thymocytes	2.37E-02	SRC	1
Cell Morphology	outgrowth	outgrowth of plasma membrane projections	7.19E-04	AGER, CDKN1A, CSPG5, EFNB2, GNAS, MATK, MYLIP, NINJ2, RAPSN, SRC, TIMP1	11
Cell Morphology	outgrowth	outgrowth of neurites	2.41E-03	AGER, CDKN1A, CSPG5, EFNB2, GNAS, MATK, MYLIP, NINJ2, RAPSN, SRC	10
Cell Morphology	branching	branching of axons	3.94E-03	MUSK, PRKG1, WNT5A	3
Cell Morphology	branching	branching of neurites	7.49E-03	CDKN1A, MUSK, PRKG1, WNT5A	4
Cell Morphology	branching	branching of normal cells	8.91E-03	HOXD11, TIMP1, WNT5A	3
Cell Morphology	branching	branching of motor axons	1.19E-02	MUSK	1
Cell Morphology	branching	branching of metanephric mesenchymal cells	2.37E-02	HOXD11	1
Cell Morphology	extension	extension of neurites	6.30E-03	AGER, ATF3, CDKN1A, MUSK, SRC	5
Cell Morphology	extension	extension of axon branches	1.19E-02	EPHB3	1
Cell Morphology	morphology	morphology of prostate cancer cell lines	8.63E-03	CDKN1A, GDF15	2
Cell Morphology	morphology	morphology of bladder cancer cell lines	1.19E-02	CDKN1A	1
Cell Morphology	morphology	morphology of cilia	1.19E-02	POLL	1
Cell Morphology	morphology	morphology of delta islet cells	2.37E-02	SRC	1
Cell Morphology	morphology	morphology of fibrosarcoma cell lines	2.37E-02	CDKN1A	1
Cell Morphology	arborization	arborization of axon branches	1.19E-02	EPHB3	1
Cell Morphology	arborization	arborization of presynaptic terminals	1.19E-02	MUSK	1
Cell Morphology	bifurcation	bifurcation of sensory axons	1.19E-02	PRKG1	1
Cell Morphology	cell spreading	cell spreading of bladder cancer cell lines	1.19E-02	LGALS8	1
Cell Morphology	deformability	deformability of plasma membrane	1.19E-02	SLC4A1	1
Cell Morphology	mineralization	mineralization of calvarial cells	1.19E-02	SRC	1
Cell Morphology	size	size of lung cell lines	1.19E-02	FBXW7	1
Cell Morphology	size	size of connective tissue cells	1.36E-02	CDKN1A, FBXW7, PPARGC1A	3
Cell Morphology	size	size of centrosome	2.37E-02	LDLRAP1	1
Cell Morphology	transmembrane potential	transmembrane potential of astrocytes	1.19E-02	SRC	1
Cell Morphology	biogenesis	biogenesis of microspikes	2.37E-02	ACTN2	1
Cell Morphology	deformation	deformation of nucleus	2.37E-02	CDKN1A	1
Cell Morphology	enlargement	enlargement of cardiomyocytes	2.37E-02	PRKG1	1
Cell Morphology	homologous recombination repair	homologous recombination repair of pancreatic cancer cell lines	2.37E-02	BRCA2	1
Cell Morphology	polarization	polarization of endothelial cell lines	2.37E-02	PRKG1	1
Cell-To-Cell Signaling and Interaction	growth	growth of intercellular junctions	8.35E-04	MUSK, PDZRN3	2
Cell-To-Cell Signaling and Interaction	growth	growth of neuromuscular junctions	1.19E-02	PDZRN3	1
Cell-To-Cell Signaling and Interaction	growth	growth of neuromuscular synapse	2.37E-02	MUSK	1
Cell-To-Cell Signaling and Interaction	contact growth inhibition	contact growth inhibition	1.59E-03	CDKN1A, PRKG1, SRC, SULF1, TIMP1, TPM2	6
Cell-To-Cell Signaling and Interaction	contact growth inhibition	contact growth inhibition of cell lines	2.64E-03	CDKN1A, PRKG1, SULF1, TIMP1, TPM2	5
Cell-To-Cell Signaling and Interaction	contact growth inhibition	contact growth inhibition of squamous cell carcinoma cell lines	1.19E-02	SULF1	1
Cell-To-Cell Signaling and Interaction	contact growth inhibition	contact growth inhibition of tumor cell lines	1.95E-02	CDKN1A, PRKG1, SULF1	3
Cell-To-Cell Signaling and Interaction	contact growth inhibition	contact growth inhibition of kidney cell lines	2.37E-02	TPM2	1
Cell-To-Cell Signaling and Interaction	contact growth inhibition	contact growth inhibition of prostate cancer cell lines	2.37E-02	CDKN1A	1
Cell-To-Cell Signaling and Interaction	adhesion	adhesion of embryonic cell lines	3.94E-03	EPHB3, SRC, TIMP1	3
Cell-To-Cell Signaling and Interaction	adhesion	adhesion of epithelial cell lines	5.33E-03	EPHB3, SRC, TIMP1	3
Cell-To-Cell Signaling and Interaction	adhesion	adhesion of kidney cell lines	9.61E-03	EPHB3, SRC, TIMP1	3
Cell-To-Cell Signaling and Interaction	adhesion	adhesion of cells	1.05E-02	ACTN2, ADAM8, AGER, ARID1A, CD97, CDON, EPHB3, LGALS8, MFGE8, NINJ2, PLEC, PPFIBP1, RASA1, SLC4A1, SRC, TIMP1, TNR	17
Cell-To-Cell Signaling and Interaction	adhesion	adhesion of microglia	2.37E-02	TNR	1
Cell-To-Cell Signaling and Interaction	activation	activation of ear cells	1.19E-02	PRKG1	1
Cell-To-Cell Signaling and Interaction	activation	activation of mucosa cells	1.19E-02	CDKN1A	1
Cell-To-Cell Signaling and Interaction	activation	activation of osteoclast-like cells	1.19E-02	SRC	1
Cell-To-Cell Signaling and Interaction	conduction	conduction of neuroglia	1.19E-02	TNR	1
Cell-To-Cell Signaling and Interaction	development	development of intercalated disks	1.19E-02	PLEC	1
Cell-To-Cell Signaling and Interaction	formation	formation of neuromuscular junctions	1.19E-02	RAPSN	1
Cell-To-Cell Signaling and Interaction	stabilization	stabilization of cell-cell contacts	1.19E-02	SRC	1
Cell-To-Cell Signaling and Interaction	joining	joining of eukaryotic cells	1.91E-02	BRCA2, TXK	2
Cell-To-Cell Signaling and Interaction	accumulation	accumulation of focal adhesions	2.37E-02	PLEC	1
Cell-To-Cell Signaling and Interaction	conjugation	conjugation of T lymphocytes	2.37E-02	TXK	1
Cell-To-Cell Signaling and Interaction	fusion	fusion of kidney cell lines	2.37E-02	EFNB2	1
Cell-To-Cell Signaling and Interaction	neurotransmission	neurotransmission	2.50E-02	AMPH, CARTPT, CSPG5, KCNA1, PPP3CA, RAPSN, SRC, WNT5A	8
Cell-To-Cell Signaling and Interaction	developmental process	developmental process of intercellular junctions	2.78E-02	MUSK, PDZRN3, PLEC	3
